# Supplementary material for: A novel prognostic model based on migrasome-related LncRNAs for gastric cancer
Source: Sci Rep. 2025 Apr 25;15:14572. doi: 10.1038/s41598-025-99781-4 (PMC12032148; doi:10.1038/s41598-025-99781-4)
Supplement: Supplementary file 1 — Supplementary Material 1 [file 41598_2025_99781_MOESM1_ESM.xlsx]

## Sheet: table S1
The expression of Migrosome-Associated Genes in Gastric Cancer from TCGA
ID	TCGA-IP-7968-11A-01R-2203-13	TCGA-CG-5730-11A-01R-1602-13	TCGA-BR-6802-11A-01R-1884-13	TCGA-IN-8663-11A-01R-2402-13	TCGA-IN-AB1V-11A-11R-A414-31	TCGA-HU-8238-11A-01R-2343-13	TCGA-BR-7717-11A-01R-2055-13	TCGA-BR-6453-11A-01R-1802-13	TCGA-BR-7851-11A-01R-2203-13	TCGA-IN-7806-11A-01R-2055-13	TCGA-CG-5734-11A-01R-1602-13	TCGA-BR-8060-11A-01R-2343-13	TCGA-BR-6454-11A-01R-1802-13	TCGA-BR-6457-11A-01R-1802-13	TCGA-FP-7829-11A-01R-2055-13	TCGA-BR-7704-11A-01R-2055-13	TCGA-HU-A4GN-11A-12R-A251-31	TCGA-CG-5720-11A-01R-1602-13	TCGA-IN-8462-11A-01R-2343-13	TCGA-BR-6852-11A-01R-1884-13	TCGA-BR-7703-11A-01R-2055-13	TCGA-CG-5721-11A-01R-1602-13	TCGA-CG-5728-11A-01R-1602-13	TCGA-CG-5733-11A-01R-1602-13	TCGA-HU-A4GC-11A-11R-A251-31	TCGA-BR-6564-11A-01R-1884-13	TCGA-HU-A4GY-11A-11R-A36D-31	TCGA-BR-7715-11A-01R-2055-13	TCGA-CG-5722-11A-02R-1602-13	TCGA-FP-7735-11A-01R-2055-13	TCGA-HU-A4GP-11A-21R-A251-31	TCGA-BR-7716-11A-01R-2055-13	TCGA-HU-A4GH-11A-11R-A36D-31	TCGA-HU-A4HB-11A-11R-A251-31	TCGA-BR-6458-11A-01R-1802-13	TCGA-IN-AB1X-11A-21R-A39E-31	TCGA-BR-A4J4-01A-12R-A251-31	TCGA-BR-A4IZ-01A-32R-A251-31	TCGA-RD-A7C1-01A-11R-A32D-31	TCGA-BR-6852-01A-11R-1884-13	TCGA-BR-7851-01A-11R-2203-13	TCGA-BR-A4J1-01A-11R-A251-31	TCGA-BR-8487-01A-11R-2402-13	TCGA-BR-6564-01A-12R-1884-13	TCGA-D7-6526-01A-11R-1802-13	TCGA-CD-8530-01A-11R-2343-13	TCGA-FP-7735-01A-11R-2055-13	TCGA-MX-A5UJ-01A-11R-A31P-31	TCGA-BR-4367-01A-01R-1157-13
ITGB1	30.002	12.6934	11.5738	18.6302	56.4792	25.196	27.6976	15.4198	31.2229	23.0385	10.2231	41.4029	24.4996	19.081	232.533	85.9523	91.8252	12.3432	25.0645	16.8832	31.5549	8.2183	6.8123	9.1464	81.7927	26.0403	98.3874	16.423	28.4021	122.118	110.577	49.0958	116.18	126.968	22.5002	28.0023	211.133	106.887	23.9257	53.3325	143.162	32.9343	38.2353	92.2947	72.5845	115.802	46.2401	46.3914	133.573
ITGA5	38.8188	9.3515	3.1011	6.0206	95.3721	5.0641	11.6663	11.3812	8.8786	44.1201	13.2311	10.3718	21.0089	19.0516	72.0777	48.6908	48.3846	11.3919	22.4795	10.7922	18.7712	5.3484	5.0956	8.2131	52.6714	28.4286	60.3871	15.3892	25.6278	91.3303	129.276	39.458	42.041	219.951	10.6775	41.9772	21.1669	123.835	30.0749	49.0773	86.5924	27.5463	12.593	290.171	19.7471	86.6834	41.3831	77.067	47.0816
EOGT	15.4248	2.3706	3.1982	12.3212	29.3261	3.9803	5.654	4.4855	4.6503	9.6883	2.1088	8.1429	5.4093	3.7793	35.0641	13.9247	34.6509	3.2196	16.1306	3.6165	6.4486	2.3453	2.2045	2.0798	28.2697	4.7584	29.4754	4.6836	3.9425	28.7795	23.7353	5.8364	36.7928	30.1729	4.5928	15.9481	19.0855	16.8764	10.7118	12.0973	23.712	8.575	6.5865	20.3493	7.8735	34.8201	8.1492	24.1359	15.4104
CPQ	12.6423	16.8756	19.8309	3.9207	14.7774	24.7833	24.2403	14.968	19.861	6.5199	13.9141	26.2129	16.7237	21.1583	67.6005	59.6788	42.2551	14.4924	5.8101	12.4335	20.9234	8.7694	8.6853	8.905	39.2687	27.4934	55.5388	18.6784	18.8417	91.9894	39.3033	31.7342	51.9489	40.7496	16.3375	9.3924	6.7073	43.9574	9.2348	15.9334	15.0417	17.6199	7.2974	52.8102	5.5641	33.2744	58.6814	21.8444	19.9035
PIGK	9.3908	6.1808	10.6092	6.6509	11.0157	10.1438	10.9325	7.0347	10.0631	4.8434	5.01	10.088	7.3163	7.8517	21.8427	15.0283	13.9642	5.8066	8.1374	9.4637	12.4074	5.0615	4.1066	6.7187	14.3171	9.4155	20.0695	10.7452	8.2838	16.3118	17.8006	15.1579	17.9197	16.6909	12.4839	6.7986	29.8438	24.9133	15.2679	10.441	20.0281	20.4448	12.3321	14.2384	8.1644	18.2474	9.2123	14.6267	43.26
NDST1	65.5284	19.2731	1.8719	70.1344	139.65	26.0392	9.0312	12.9949	27.9138	82.1852	10.4331	17.3155	18.188	19.992	55.4418	33.5369	24.942	21.4848	108.118	7.78	14.1848	7.6851	11.1242	9.736	21.4053	28.113	43.3856	9.5425	25.8413	42.3037	37.073	12.4769	44.6143	32.8537	15.8567	113.727	29.4942	79.5302	14.9803	51.356	57.6591	23.7135	9.3697	62.3396	36.2578	48.5151	22.556	32.5668	18.611
TSPAN4	7.7236	7.4423	5.3372	2.1552	4.8676	2.8882	14.6002	5.9621	6.5236	3.3871	7.2332	8.5136	8.1202	6.2594	38.0642	27.2429	13.6434	6.1859	2.827	5.6603	7.3941	4.1966	6.5675	6.1856	12.3504	12.2192	22.4159	11.9472	7.91	21.7574	16.0348	11.9002	21.6581	11.5681	3.4471	3.8397	5.8737	35.941	8.0304	15.2165	11.4992	8.8364	6.3075	27.1576	3.7001	21.9184	8.8521	10.6209	12.2874
EPCIP	0.1383	0	0.1301	0	0.1161	0.1273	0.289	0.0968	0.1395	0.0774	0.0223	0.286	0.1258	0.0832	0.5042	0.3943	0.3287	0.0522	0.0725	0.0269	0.056	0.2436	0.3317	0.0739	0.7052	0.0869	0.7602	0.3915	0.0999	0.7616	0.8945	0.1865	0.4793	0.378	0.1055	0.1219	0.1117	1.0819	0.6148	0.1039	0.1346	0.0861	0.1159	0.3826	0.0402	0.3284	0.1242	0.1984	0.0591
PKD2	8.1165	3.3944	2.3267	5.5828	20.5714	3.556	13.8121	6.1177	5.5792	6.9905	2.4502	25.0222	11.7046	4.9852	66.3195	73.7422	52.8236	3.1619	4.0859	2.2317	5.6973	2.166	1.9879	2.5831	74.4975	12.5068	76.7765	7.3651	9.0768	84.7552	72.183	13.8093	80.5327	70.0992	4.4785	10.9994	19.9896	84.4785	5.6636	11.0667	18.0025	8.936	4.1441	45.4628	15.3269	31.5958	4.5838	16.7321	23.9272
PKD1	6.7001	4.0816	0.434	3.5872	45.4028	2.0759	4.4016	4.08	4.5881	11.7297	2.144	15.3879	14.7375	5.5439	76.9012	55.1526	26.0788	4.9996	7.0257	1.6789	4.3104	1.9391	3.6973	2.4172	22.5415	17.632	48.6117	4.4154	15.2577	65.1523	46.27	9.7176	55.3421	43.7271	4.598	15.9425	8.2332	25.5312	3.0448	11.8679	17.4141	5.6929	4.8025	54.4985	15.511	16.544	4.7032	17.7973	2.6087
[truncated: 399 more columns]

## Sheet: table S2
		Migrosome-associated LncRNAs (MRLs)
		Migrasome associaged genes	lncRNA	cor	pvalue
		EPCIP	EIF1B-AS1	0.434542	2.09458e-20
		EPCIP	AL031432.5	0.433473	2.65411e-20
		PKD2	AC120498.10	0.402741	1.69306e-17
		PKD1	AC120498.10	0.45841	8.47247e-23
		ITGA5	MIR497HG	0.544522	3.51127e-33
		EOGT	MIR497HG	0.44589	1.6099e-21
		CPQ	MIR497HG	0.48188	2.42027e-25
		PKD2	MIR497HG	0.575841	9.25196e-38
		PKD1	MIR497HG	0.640111	7.09708e-49
		EPCIP	AL590004.3	0.537664	3.05577e-32
		ITGA5	GAS1RR	0.458563	8.16553e-23
		EOGT	GAS1RR	0.535505	5.97794e-32
		CPQ	GAS1RR	0.47632	1.01005e-24
		TSPAN4	GAS1RR	0.47999	3.94492e-25
		PKD2	GAS1RR	0.757209	7.53005e-78
		PKD1	GAS1RR	0.606774	8.56676e-43
		PKD1	AP005131.4	0.467406	9.46109e-24
		EPCIP	AC008735.4	0.414523	1.53952e-18
		EPCIP	CLIP1-AS1	0.441026	4.89237e-21
		PKD2	LINC01235	0.44934	7.23844e-22
		EPCIP	KIF9-AS1	0.531484	2.05898e-31
		PKD1	KIF9-AS1	0.431619	3.99447e-20
		CPQ	AC104794.3	0.455712	1.61426e-22
		PKD2	AC104794.3	0.494468	8.63424e-27
		EPCIP	LINC00612	0.442457	3.53425e-21
		EPCIP	AC119396.2	0.420709	4.20676e-19
		NDST1	ITPRIP-AS1	0.435552	1.67343e-20
		PKD1	ITPRIP-AS1	0.443657	2.68757e-21
		ITGA5	AL352979.4	0.584098	4.73354e-39
		EOGT	AL352979.4	0.461718	3.81168e-23
		CPQ	AL352979.4	0.435299	1.77065e-20
		PKD2	AL352979.4	0.573774	1.92198e-37
		PKD1	AL352979.4	0.509032	1.53005e-28
		CPQ	AC011407.1	0.401736	2.06836e-17
		TSPAN4	AC011407.1	0.419742	5.16177e-19
		PKD2	AC011407.1	0.489603	3.18245e-26
		PKD1	AC011407.1	0.429677	6.11187e-20
		EOGT	AP000766.1	0.43503	1.87955e-20
		PKD2	AP000766.1	0.460547	5.06291e-23
		PKD1	AP000766.1	0.458504	8.283e-23
		NDST1	STIM1-AS1	0.450764	5.19043e-22
		EOGT	MSC-AS1	0.421673	3.42845e-19
		CPQ	MSC-AS1	0.453074	3.01655e-22
		NDST1	MSC-AS1	0.418457	6.76699e-19
		TSPAN4	MSC-AS1	0.4799	4.03718e-25
		PKD2	MSC-AS1	0.604369	2.20843e-42
		PKD1	MSC-AS1	0.41558	1.23579e-18
		ITGA5	LINC01561	0.405703	9.35016e-18
		ITGA5	LINC01936	0.401529	2.15532e-17
		EOGT	LINC01936	0.436661	1.30696e-20
		CPQ	LINC01936	0.417851	7.68545e-19
		TSPAN4	LINC01936	0.40331	1.51139e-17
		PKD2	LINC01936	0.577482	5.16059e-38
		PKD1	LINC01936	0.510757	9.36753e-29
		EPCIP	AL359220.1	0.417946	7.53406e-19
		PKD1	AL359220.1	0.403009	1.60492e-17
		ITGA5	AP001363.2	0.500018	1.89957e-27
		EOGT	AP001363.2	0.453332	2.83801e-22
		PKD2	AP001363.2	0.562335	1.00204e-35
		PKD1	AP001363.2	0.505603	4.02426e-28
		EPCIP	LINC02422	0.48172	2.5223e-25
		ITGA5	LINC02185	0.447998	9.88847e-22
		EOGT	LINC02185	0.512862	5.12734e-29
		PKD2	LINC02185	0.59889	1.85291e-41
		PKD1	LINC02185	0.568816	1.08707e-36
		EPCIP	SEPSECS-AS1	0.408807	4.98592e-18
		EPCIP	AC007952.6	0.430966	4.60982e-20
		PKD2	AC121247.1	0.471488	3.42425e-24
		PKD1	AC121247.1	0.442214	3.73554e-21
		CPQ	AC111197.1	0.483729	1.49581e-25
		NDST1	AC111197.1	0.462211	3.38219e-23
		TSPAN4	AC111197.1	0.581909	1.04986e-38
		PKD2	AC111197.1	0.508981	1.55217e-28
		PKD1	AC111197.1	0.508554	1.75204e-28
		EPCIP	AC243960.1	0.41628	1.06784e-18
		EPCIP	LY86-AS1	0.515296	2.54131e-29
		EPCIP	AL355304.1	0.454373	2.21888e-22
		EOGT	AL139022.2	0.420183	4.70208e-19
		PKD2	AL139022.2	0.400854	2.4644e-17
		PKD1	AL139022.2	0.422143	3.10183e-19
		ITGB1	AC100793.3	0.413669	1.83773e-18
		ITGA5	AC100793.3	0.444731	2.10134e-21
		EOGT	AC100793.3	0.55065	4.86703e-34
		NDST1	AC100793.3	0.403005	1.60617e-17
		EPCIP	AC100793.3	0.460522	5.09281e-23
		PKD2	AC100793.3	0.598785	1.92973e-41
		PKD1	AC100793.3	0.631544	3.05538e-47
		ITGB1	AP001189.3	0.403215	1.54037e-17
		EOGT	AP001189.3	0.444922	2.0114e-21
		CPQ	AP001189.3	0.502769	8.8763e-28
		NDST1	AP001189.3	0.568803	1.09198e-36
		TSPAN4	AP001189.3	0.525434	1.284e-30
		PKD2	AP001189.3	0.610003	2.37241e-43
		PKD1	AP001189.3	0.590938	3.77961e-40
		EPCIP	AL359091.1	0.464625	1.87621e-23
		ITGB1	AC135012.3	0.429073	6.97195e-20
		ITGA5	AC135012.3	0.687277	6.8869e-59
		EOGT	AC135012.3	0.629689	6.79627e-47
		CPQ	AC135012.3	0.444249	2.34702e-21
		PKD2	AC135012.3	0.669668	6.19779e-55
		PKD1	AC135012.3	0.635098	6.50981e-48
		EPCIP	AC008770.3	0.401492	2.1711e-17
		EPCIP	AC010632.2	0.470508	4.37625e-24
		PKD2	AL591002.1	0.430956	4.62023e-20
		PKD1	AL591002.1	0.540992	1.07608e-32
		EPCIP	AC008892.1	0.41607	1.11562e-18
		PKD1	AL031595.3	0.451477	4.39214e-22
		CPQ	AC009961.3	0.428286	8.27412e-20
		PKD2	AC009961.3	0.420168	4.7165e-19
		EPCIP	AC022182.1	0.444263	2.33963e-21
		PKD1	AL355916.2	0.419754	5.1487e-19
		EOGT	AP001330.4	0.416575	1.00405e-18
		PKD2	AP001330.4	0.46917	6.10832e-24
		EOGT	Z97832.2	0.450844	5.09496e-22
		PKD2	Z97832.2	0.467771	8.64462e-24
		PKD1	Z97832.2	0.459809	6.0502e-23
		EPCIP	AL355581.1	0.421005	3.95036e-19
		ITGB1	AC234775.2	0.457977	9.39907e-23
		ITGA5	AC234775.2	0.407022	7.16366e-18
		EOGT	AC234775.2	0.517318	1.41213e-29
		PKD2	AC234775.2	0.532914	1.3289e-31
		PKD1	AC234775.2	0.493974	9.8665e-27
		EOGT	AP001189.1	0.483097	1.76406e-25
		CPQ	AP001189.1	0.489021	3.71475e-26
		NDST1	AP001189.1	0.558242	3.97258e-35
		TSPAN4	AP001189.1	0.475017	1.40666e-24
		PKD2	AP001189.1	0.608754	3.90593e-43
		PKD1	AP001189.1	0.601828	5.95328e-42
		PKD1	PRKCZ-AS1	0.417974	7.48982e-19
		NDST1	AC022098.1	0.446135	1.52153e-21
		PKD1	AC022098.1	0.462313	3.29863e-23
		ITGB1	SH3RF3-AS1	0.406179	8.49388e-18
		ITGA5	SH3RF3-AS1	0.535767	5.51128e-32
		EOGT	SH3RF3-AS1	0.468037	8.09325e-24
		CPQ	SH3RF3-AS1	0.466641	1.14282e-23
		NDST1	SH3RF3-AS1	0.556905	6.20527e-35
		TSPAN4	SH3RF3-AS1	0.710214	1.75388e-64
		PKD2	SH3RF3-AS1	0.578132	4.09106e-38
		PKD1	SH3RF3-AS1	0.638346	1.55565e-48
		EOGT	AC011912.1	0.4064	8.12265e-18
		PKD1	AC011912.1	0.41808	7.32511e-19
		ITGA5	AC007877.1	0.447596	1.08564e-21
		EOGT	AC007877.1	0.483899	1.43118e-25
		PKD2	AC007877.1	0.501603	1.22617e-27
		PKD1	AL158212.5	0.418709	6.41747e-19
		ITGA5	MIR133A1HG	0.56474	4.41932e-36
		EOGT	MIR133A1HG	0.496911	4.44857e-27
		PKD2	MIR133A1HG	0.446349	1.44839e-21
		PKD1	MIR133A1HG	0.418497	6.71078e-19
		EPCIP	AC006538.3	0.445433	1.78834e-21
		PKD2	LINC01990	0.473335	2.15229e-24
		EPCIP	AC074366.1	0.436074	1.48972e-20
		PKD2	AC008737.1	0.419106	5.90306e-19
		PKD1	AC008737.1	0.476269	1.02325e-24
		ITGB1	AL442125.1	0.40023	2.78845e-17
		EOGT	AL442125.1	0.447994	9.89862e-22
		PKD2	AL442125.1	0.43496	1.90892e-20
		PKD1	AL442125.1	0.513738	3.98487e-29
		EPCIP	AC011933.2	0.438839	8.01946e-21
		NDST1	AL160006.1	0.43015	5.51133e-20
		EPCIP	RERE-AS1	0.414538	1.5346e-18
		EPCIP	AC023509.6	0.445973	1.57935e-21
		EPCIP	AC092903.2	0.419677	5.2333e-19
		PKD1	AC004492.1	0.429905	5.81527e-20
		ITGA5	FGF14-AS2	0.465191	1.63283e-23
		PKD2	FGF14-AS2	0.526298	9.90735e-31
		PKD1	FGF14-AS2	0.479253	4.76888e-25
		EPCIP	AC087500.1	0.488881	3.85554e-26
		PKD1	AC087500.1	0.413677	1.83455e-18
		ITGB1	AC108463.2	0.407003	7.1901e-18
		NDST1	AC108463.2	0.405165	1.04191e-17
		EOGT	AL050343.2	0.417987	7.46967e-19
		EPCIP	AF235103.3	0.501222	1.3626e-27
		ITGA5	LINC01081	0.412997	2.11152e-18
		EOGT	LINC01081	0.411221	3.04347e-18
		CPQ	LINC01081	0.415387	1.28627e-18
		PKD2	LINC01081	0.530572	2.71969e-31
		PKD1	LINC01081	0.432549	3.25465e-20
		PKD1	AC007496.1	0.4526	3.37262e-22
		PKD2	AC011444.3	0.418475	6.74126e-19
		PKD1	AC011444.3	0.466601	1.15432e-23
		ITGB1	AL357054.4	0.409453	4.37067e-18
		ITGA5	AL357054.4	0.559335	2.75495e-35
		EOGT	AL357054.4	0.576517	7.2766e-38
		CPQ	AL357054.4	0.450102	6.06028e-22
		PKD2	AL357054.4	0.662031	2.65414e-53
		PKD1	AL357054.4	0.621147	2.5144e-45
		PKD2	AC005165.1	0.540575	1.22715e-32
		PKD1	AC005165.1	0.42272	2.74322e-19
		EPCIP	AL355076.2	0.493443	1.13844e-26
		EOGT	LINC00663	0.447998	9.8889e-22
		EPCIP	LINC00663	0.417234	8.74723e-19
		PKD2	LINC00663	0.457884	9.61163e-23
		PKD1	LINC00663	0.52296	2.68464e-30
		EPCIP	LINC02160	0.492358	1.52398e-26
		PKD2	LNCSRLR	0.462511	3.14412e-23
		PKD1	AL008721.2	0.430309	5.32319e-20
		EPCIP	AL590822.2	0.413834	1.77592e-18
		TSPAN4	AC084757.3	0.534137	9.12142e-32
		ITGB1	AC053503.3	0.435383	1.73759e-20
		ITGA5	AC053503.3	0.673485	9.08631e-56
		EOGT	AC053503.3	0.648158	1.85428e-50
		PKD2	AC053503.3	0.654388	1.02198e-51
		PKD1	AC053503.3	0.622113	1.68107e-45
		EOGT	AC009120.2	0.437348	1.12073e-20
		PKD1	AC009120.2	0.445373	1.81331e-21
		ITGB1	AL049871.1	0.419164	5.83078e-19
		ITGA5	AL049871.1	0.520046	6.35234e-30
		EOGT	AL049871.1	0.542476	6.73109e-33
		NDST1	AL049871.1	0.439058	7.6326e-21
		PKD2	AL049871.1	0.551592	3.57846e-34
		PKD1	AL049871.1	0.546073	2.13724e-33
		EOGT	CKMT2-AS1	0.447806	1.03404e-21
		PKD2	CKMT2-AS1	0.504035	6.23923e-28
		PKD1	CKMT2-AS1	0.472806	2.45924e-24
		EPCIP	AC127024.6	0.413529	1.89137e-18
		PKD1	AC104335.1	0.415193	1.33925e-18
		ITGA5	LINC02762	0.443578	2.73687e-21
		EOGT	LINC02762	0.487115	6.15288e-26
		PKD2	LINC02762	0.562841	8.43846e-36
		PKD1	LINC02762	0.535097	6.78147e-32
		PKD1	AC090004.2	0.405413	9.91184e-18
		EOGT	TMEM30A-DT	0.492039	1.66029e-26
		PKD2	TMEM30A-DT	0.466242	1.26096e-23
		PKD1	TMEM30A-DT	0.449564	6.86992e-22
		EPCIP	AC068282.1	0.42743	9.96362e-20
		ITGB1	AL353748.3	0.441621	4.27449e-21
		EOGT	AL353748.3	0.447774	1.04171e-21
		NDST1	AL353748.3	0.408033	5.83574e-18
		PKD2	AL353748.3	0.496715	4.69305e-27
		PKD1	AL353748.3	0.500208	1.80258e-27
		EPCIP	AC009061.2	0.460168	5.54797e-23
		EPCIP	AC009032.1	0.439035	7.67201e-21
		ITGA5	AC012055.1	0.486241	7.74585e-26
		EOGT	AC012055.1	0.451992	3.89151e-22
		PKD2	AC012055.1	0.549432	7.23024e-34
		PKD1	AC012055.1	0.487558	5.47309e-26
		PKD2	AC013553.3	0.448787	8.23292e-22
		EOGT	AC005740.4	0.412195	2.49133e-18
		PKD2	AC005740.4	0.476269	1.02347e-24
		PKD1	AC005740.4	0.47103	3.84043e-24
		ITGB1	AC025180.1	0.469508	5.61514e-24
		ITGA5	AC025180.1	0.552656	2.52557e-34
		EOGT	AC025180.1	0.622485	1.43914e-45
		PKD2	AC025180.1	0.61121	1.46235e-43
		PKD1	AC025180.1	0.54759	1.31218e-33
		EPCIP	AL365272.1	0.40432	1.23468e-17
		ITGB1	STARD4-AS1	0.441324	4.5734e-21
		EOGT	STARD4-AS1	0.533838	1.00016e-31
		PKD2	STARD4-AS1	0.603796	2.76333e-42
		PKD1	STARD4-AS1	0.491242	2.05559e-26
		EPCIP	SATB1-AS1	0.482645	1.98382e-25
		EPCIP	AC009228.1	0.415559	1.24118e-18
		ITGA5	AC008808.1	0.455392	1.74222e-22
		EOGT	AC008808.1	0.480118	3.81712e-25
		PKD2	AC008808.1	0.583918	5.05537e-39
		PKD1	AC008808.1	0.585085	3.30004e-39
		NDST1	MIR1915HG	0.423014	2.57627e-19
		EPCIP	AL162586.2	0.421021	3.93754e-19
		PKD1	AL162586.2	0.424205	1.99652e-19
		PKD1	AL121957.1	0.407169	6.95349e-18
		ITGB1	AC008537.2	0.471903	3.0857e-24
		EOGT	AC008537.2	0.512349	5.94083e-29
		PKD2	AC008537.2	0.55774	4.69842e-35
		PKD1	AC008537.2	0.562563	9.273e-36
		ITGB1	FENDRR	0.465133	1.65647e-23
		ITGA5	FENDRR	0.687106	7.5471e-59
		EOGT	FENDRR	0.694473	1.37983e-60
		CPQ	FENDRR	0.523692	2.15978e-30
		PKD2	FENDRR	0.771488	1.55874e-82
		PKD1	FENDRR	0.734279	5.68996e-71
		EPCIP	AC104984.5	0.404475	1.19678e-17
		ITGB1	LINC02693	0.436089	1.48497e-20
		ITGA5	LINC02693	0.429884	5.84184e-20
		EOGT	LINC02693	0.529783	3.45829e-31
		NDST1	LINC02693	0.446107	1.53127e-21
		PKD2	LINC02693	0.560247	2.02775e-35
		PKD1	LINC02693	0.539213	1.8828e-32
		ITGA5	AL161457.2	0.401551	2.1458e-17
		EOGT	AL161457.2	0.528257	5.4905e-31
		PKD2	AL161457.2	0.556043	8.26264e-35
		PKD1	AL161457.2	0.528947	4.456e-31
		EPCIP	PARP11-AS1	0.400627	2.57781e-17
		EPCIP	BCDIN3D-AS1	0.436907	1.23687e-20
		PKD2	AP002518.2	0.526506	9.30769e-31
		PKD1	AP002518.2	0.607719	5.89351e-43
		EPCIP	AL662884.5	0.467865	8.44591e-24
		EOGT	THBS4-AS1	0.490886	2.26086e-26
		CPQ	THBS4-AS1	0.480953	3.07697e-25
		PKD2	THBS4-AS1	0.591108	3.54724e-40
		PKD1	THBS4-AS1	0.527308	7.31197e-31
		EPCIP	AC123567.2	0.415223	1.33099e-18
		ITGA5	AC084880.3	0.527936	6.0492e-31
		EOGT	AC084880.3	0.514309	3.38022e-29
		PKD2	AC084880.3	0.561624	1.27468e-35
		PKD1	AC084880.3	0.544279	3.79416e-33
		EOGT	RUFY1-AS1	0.523684	2.16477e-30
		EPCIP	RUFY1-AS1	0.418252	7.06552e-19
		PKD2	RUFY1-AS1	0.547069	1.55211e-33
		PKD1	RUFY1-AS1	0.62287	1.22469e-45
		PKD1	Z82215.1	0.409876	4.00873e-18
		PKD1	AP005131.2	0.427429	9.96603e-20
		EPCIP	AL133245.1	0.447726	1.05326e-21
		PKD1	AC011444.1	0.428809	7.38499e-20
		EPCIP	LINC01550	0.410458	3.55897e-18
		ITGB1	COL4A2-AS1	0.452542	3.4195e-22
		ITGA5	COL4A2-AS1	0.659318	9.81921e-53
		EOGT	COL4A2-AS1	0.648038	1.95957e-50
		PKD2	COL4A2-AS1	0.653856	1.31224e-51
		PKD1	COL4A2-AS1	0.648708	1.43982e-50
		EPCIP	LYRM4-AS1	0.452303	3.61706e-22
		ITGA5	AC079921.1	0.466737	1.11622e-23
		EOGT	AC079921.1	0.530823	2.51967e-31
		EPCIP	AC079921.1	0.413621	1.85577e-18
		PKD2	AC079921.1	0.537658	3.06119e-32
		PKD1	AC079921.1	0.500564	1.63415e-27
		ITGA5	LINC00891	0.593954	1.21654e-40
		EOGT	LINC00891	0.513792	3.92432e-29
		CPQ	LINC00891	0.446661	1.34778e-21
		PKD2	LINC00891	0.630763	4.28085e-47
		PKD1	LINC00891	0.631222	3.51151e-47
		EPCIP	AL139274.2	0.439538	6.84977e-21
		ITGB1	AC018752.1	0.471413	3.4896e-24
		ITGA5	AC018752.1	0.425744	1.43421e-19
		EOGT	AC018752.1	0.528112	5.73745e-31
		CPQ	AC018752.1	0.400634	2.57434e-17
		NDST1	AC018752.1	0.430407	5.21053e-20
		PKD2	AC018752.1	0.634525	8.36279e-48
		PKD1	AC018752.1	0.606412	9.88456e-43
		TSPAN4	PPIC-AS1	0.451617	4.25025e-22
		ITGA5	AC139768.1	0.449646	6.74054e-22
		EOGT	AC139768.1	0.520563	5.45674e-30
		CPQ	AC139768.1	0.411066	3.14205e-18
		PKD2	AC139768.1	0.60505	1.69045e-42
		PKD1	AC139768.1	0.487976	4.9007e-26
		ITGA5	AC079313.2	0.752178	2.82e-76
		EOGT	AC079313.2	0.486578	7.08893e-26
		CPQ	AL391422.4	0.434301	2.2096e-20
		ITGB1	AL023803.2	0.41358	1.87164e-18
		ITGA5	AL023803.2	0.698488	1.47972e-61
		EOGT	AL023803.2	0.549058	8.16251e-34
		PKD2	AL023803.2	0.530433	2.83765e-31
		PKD1	AL023803.2	0.485187	1.02166e-25
		NDST1	AL049840.3	0.404317	1.23527e-17
		ITGA5	AC005180.1	0.52667	8.86006e-31
		EOGT	AC005180.1	0.499433	2.23089e-27
		PKD2	AC005180.1	0.585192	3.17245e-39
		PKD1	AC005180.1	0.57074	5.56865e-37
		EOGT	AC037198.1	0.482843	1.88433e-25
		PKD2	AC037198.1	0.521998	3.57096e-30
		PKD1	AC037198.1	0.433961	2.38263e-20
		ITGB1	ZEB1-AS1	0.408986	4.80763e-18
		ITGA5	AC129507.1	0.408149	5.69931e-18
		EOGT	AC129507.1	0.415581	1.23542e-18
		TSPAN4	AC129507.1	0.414219	1.6396e-18
		PKD2	AC129507.1	0.518308	1.05789e-29
		PKD1	AC129507.1	0.501518	1.25534e-27
		PKD1	AC117500.2	0.400067	2.87994e-17
		ITGB1	AC013486.1	0.400741	2.52028e-17
		ITGA5	AC013486.1	0.468867	6.58637e-24
		EOGT	AC013486.1	0.587958	1.14539e-39
		PKD2	AC013486.1	0.639077	1.12467e-48
		PKD1	AC013486.1	0.650926	5.15977e-51
		ITGA5	RBMS3-AS3	0.571192	4.75593e-37
		EOGT	RBMS3-AS3	0.496813	4.56876e-27
		PKD2	RBMS3-AS3	0.536818	3.97697e-32
		PKD1	RBMS3-AS3	0.441502	4.39169e-21
		EPCIP	AC092653.1	0.449504	6.96699e-22
		PKD1	AC092653.1	0.433195	2.82239e-20
		EOGT	AC090510.2	0.4449	2.02166e-21
		PKD2	AC090510.2	0.504193	5.97079e-28
		PKD1	AC090510.2	0.543936	4.23204e-33
		PKD1	CACTIN-AS1	0.454347	2.23257e-22
		TSPAN4	AL356417.2	0.457999	9.34897e-23
		PKD2	AL356417.2	0.501153	1.38878e-27
		ITGA5	AL513217.1	0.639169	1.07974e-48
		EOGT	AL513217.1	0.580112	2.00925e-38
		PKD2	AL513217.1	0.675837	2.74253e-56
		PKD1	AL513217.1	0.688048	4.55476e-59
		CPQ	AP001922.5	0.519631	7.17831e-30
		PKD2	AP001922.5	0.465232	1.6166e-23
		PKD1	AP001922.5	0.421488	3.56586e-19
		EPCIP	ANKRD44-IT1	0.460188	5.52064e-23
		EPCIP	PIK3CD-AS1	0.448214	9.40648e-22
		PKD2	AC010931.1	0.416779	9.62204e-19
		EPCIP	AC018638.6	0.428645	7.65252e-20
		EPCIP	AC092902.6	0.459612	6.34449e-23
		ITGB1	LINC00702	0.42734	1.01605e-19
		ITGA5	LINC00702	0.671264	2.78598e-55
		EOGT	LINC00702	0.595919	5.77341e-41
		PKD2	LINC00702	0.593374	1.51444e-40
		PKD1	LINC00702	0.53317	1.22856e-31
		EOGT	AC092042.1	0.457339	1.0951e-22
		EPCIP	AC092042.1	0.410654	3.41917e-18
		PKD2	AC092042.1	0.469358	5.82862e-24
		PKD1	AC092042.1	0.45056	5.44407e-22
		PKD2	SLC6A1-AS1	0.431559	4.04725e-20
		PKD1	SLC6A1-AS1	0.416213	1.08291e-18
		EPCIP	AL513008.1	0.447666	1.0681e-21
		NDST1	LINC00205	0.425099	1.64797e-19
		EPCIP	AL591623.1	0.49876	2.68323e-27
		NDST1	C3orf36	0.433644	2.55599e-20
		EPCIP	WAKMAR2	0.465155	1.64759e-23
		EPCIP	PRKCE-AS1	0.402209	1.88246e-17
		ITGA5	PART1	0.606089	1.12306e-42
		EOGT	PART1	0.584342	4.3299e-39
		PKD2	PART1	0.668036	1.39609e-54
		PKD1	PART1	0.621149	2.51286e-45
		EOGT	AC087854.1	0.406925	7.30476e-18
		EPCIP	AC087854.1	0.438328	8.99569e-21
		PKD2	AC087854.1	0.431903	3.75272e-20
		EOGT	AC007637.1	0.430296	5.33821e-20
		CPQ	AC007637.1	0.400022	2.90552e-17
		PKD2	AC007637.1	0.499446	2.22292e-27
		PKD1	AC007637.1	0.608835	3.78162e-43
		EPCIP	AC005899.8	0.407873	6.02871e-18
		EPCIP	LHFPL3-AS1	0.714231	1.61303e-65
		EPCIP	AL049820.1	0.419412	5.53386e-19
		EPCIP	AC010320.4	0.428197	8.43695e-20
		EPCIP	AC013437.1	0.412705	2.24273e-18
		EPCIP	AL035530.2	0.448704	8.39382e-22
		EPCIP	AP002433.2	0.418412	6.83112e-19
		ITGA5	LINC02256	0.512194	6.20997e-29
		EOGT	LINC02256	0.562302	1.01311e-35
		CPQ	LINC02256	0.454461	2.17268e-22
		PKD2	LINC02256	0.643669	1.43587e-49
		PKD1	LINC02256	0.673922	7.27961e-56
		PKD2	LINC00163	0.504671	5.22318e-28
		PKD1	LINC00163	0.494721	8.06232e-27
		ITGB1	NORAD	0.433935	2.39633e-20
		EPCIP	UBXN7-AS1	0.42725	1.03592e-19
		EPCIP	AC008555.2	0.447759	1.04539e-21
		EPCIP	LINC00574	0.516453	1.81661e-29
		EOGT	SH3BP5-AS1	0.440438	5.58934e-21
		EPCIP	AL121935.1	0.520524	5.51917e-30
		ITGA5	AC012085.2	0.448327	9.16168e-22
		EOGT	AC012085.2	0.422645	2.78709e-19
		PKD2	AC012085.2	0.482245	2.2016e-25
		PKD1	AC012085.2	0.467233	9.87522e-24
		CPQ	AC022506.2	0.436826	1.25959e-20
		TSPAN4	AC022506.2	0.446683	1.34094e-21
		PKD2	AC022506.2	0.554217	1.51153e-34
		PKD1	AC022506.2	0.501405	1.29552e-27
		EPCIP	AL450344.2	0.415099	1.36567e-18
		EOGT	AL157392.3	0.460611	4.98446e-23
		PKD2	AL157392.3	0.440603	5.38493e-21
		PKD1	AL157392.3	0.503748	6.75982e-28
		ITGA5	BARX1-DT	0.572827	2.68232e-37
		EOGT	BARX1-DT	0.602778	4.11267e-42
		CPQ	BARX1-DT	0.419893	4.99922e-19
		PKD2	BARX1-DT	0.736547	1.28003e-71
		PKD1	BARX1-DT	0.722584	9.87052e-68
		EPCIP	AL137779.2	0.410594	3.46125e-18
		EPCIP	LINC01648	0.530245	3.00436e-31
		EPCIP	AC018607.1	0.401696	2.08494e-17
		EPCIP	AC010149.1	0.414038	1.70249e-18
		EPCIP	AL121985.1	0.406261	8.35356e-18
		EOGT	AC027807.2	0.429448	6.42532e-20
		PKD2	AC027807.2	0.568508	1.20919e-36
		PKD1	AC027807.2	0.432817	3.06847e-20
		EPCIP	AC093904.3	0.431941	3.72143e-20
		ITGA5	AP001347.1	0.535651	5.7129e-32
		EOGT	AP001347.1	0.410792	3.32382e-18
		PKD2	AP001347.1	0.487177	6.05199e-26
		PKD1	AP001347.1	0.504703	5.17657e-28
		EPCIP	AC004672.1	0.443048	3.08891e-21
		PKD2	AL031651.2	0.408673	5.12303e-18
		EOGT	AC087286.2	0.469592	5.49996e-24
		PKD2	AC087286.2	0.553616	1.8427e-34
		PKD1	AC087286.2	0.503935	6.41639e-28
		EPCIP	AL513188.1	0.411507	2.86964e-18
		ITGB1	FGD5-AS1	0.473773	1.92716e-24
		EOGT	FGD5-AS1	0.421624	3.46415e-19
		PIGK	FGD5-AS1	0.493784	1.03835e-26
		EPCIP	AC027682.4	0.427201	1.04695e-19
		ITGA5	LINC01119	0.427172	1.05355e-19
		PKD2	LINC01119	0.47794	6.67885e-25
		EPCIP	AC024267.3	0.431966	3.70054e-20
		ITGB1	DNM3OS	0.436379	1.39169e-20
		ITGA5	DNM3OS	0.530023	3.21441e-31
		EOGT	DNM3OS	0.643018	1.92609e-49
		CPQ	DNM3OS	0.418781	6.3213e-19
		PKD2	DNM3OS	0.741017	6.45565e-73
		PKD1	DNM3OS	0.529277	4.03137e-31
		EOGT	AGBL5-IT1	0.403873	1.35025e-17
		PKD1	AGBL5-IT1	0.412194	2.49186e-18
		ITGA5	NPTN-IT1	0.410401	3.60088e-18
		EOGT	NPTN-IT1	0.547308	1.4369e-33
		PKD2	NPTN-IT1	0.547358	1.41386e-33
		PKD1	NPTN-IT1	0.525242	1.35984e-30
		PKD1	AC145124.1	0.409889	3.99786e-18
		EPCIP	AL031733.2	0.434972	1.90397e-20
		EPCIP	AC106801.1	0.401551	2.14588e-17
		PKD1	ERVK13-1	0.414739	1.47182e-18
		EPCIP	GMDS-DT	0.436653	1.3093e-20
		NDST1	AC012063.1	0.411704	2.75624e-18
		PKD2	AC012063.1	0.414133	1.66918e-18
		EOGT	LIMS1-AS1	0.432316	3.42618e-20
		ITGB1	AC108010.1	0.408622	5.17709e-18
		EOGT	AC108010.1	0.432833	3.05759e-20
		NDST1	AC108010.1	0.486242	7.74293e-26
		PKD1	AC108010.1	0.537702	3.01977e-32
		ITGB1	ADAMTS9-AS2	0.409275	4.53218e-18
		ITGA5	ADAMTS9-AS2	0.648451	1.62076e-50
		EOGT	ADAMTS9-AS2	0.670434	4.22612e-55
		CPQ	ADAMTS9-AS2	0.440357	5.69337e-21
		PKD2	ADAMTS9-AS2	0.776244	3.59999e-84
		PKD1	ADAMTS9-AS2	0.732912	1.38921e-70
		EPCIP	AL020998.1	0.459053	7.25824e-23
		PKD2	NCAM1-AS1	0.419349	5.60776e-19
		PKD1	NCAM1-AS1	0.45609	1.47553e-22
		EPCIP	AC114760.2	0.41352	1.89501e-18
		EPCIP	ASH1L-IT1	0.417549	8.18898e-19
		ITGB1	AL137003.1	0.442238	3.71493e-21
		EOGT	AL137003.1	0.443269	2.93691e-21
		EPCIP	MGAT3-AS1	0.402784	1.67889e-17
		EPCIP	AC068025.2	0.435912	1.54448e-20
		EOGT	AC138207.4	0.423843	2.15777e-19
		PKD2	AC138207.4	0.414412	1.57535e-18
		EPCIP	LINC02021	0.459432	6.62603e-23
		TSPAN4	AC004817.3	0.531678	1.9406e-31
		EOGT	AF111167.2	0.411444	2.90756e-18
		CPQ	AF111167.2	0.426065	1.33846e-19
		PKD2	AF111167.2	0.475869	1.13295e-24
		PKD1	AF111167.2	0.435421	1.72295e-20
		EPCIP	AC010320.2	0.50594	3.66045e-28
		EOGT	AC024075.3	0.521132	4.61361e-30
		EPCIP	AC024075.3	0.439724	6.56875e-21
		PKD2	AC024075.3	0.549334	7.46536e-34
		PKD1	AC024075.3	0.667445	1.87132e-54
		EPCIP	AP000355.1	0.518439	1.0181e-29
		PKD1	AC118344.1	0.411858	2.67029e-18
		ITGA5	RNF216-IT1	0.527653	6.58884e-31
		EOGT	RNF216-IT1	0.537729	2.99447e-32
		EPCIP	RNF216-IT1	0.407582	6.39428e-18
		PKD2	RNF216-IT1	0.539236	1.86924e-32
		PKD1	RNF216-IT1	0.6056	1.36146e-42
		PKD2	AC130650.1	0.430226	5.42026e-20
		PKD1	AC130650.1	0.481895	2.41094e-25
		EPCIP	AC005154.4	0.419323	5.63907e-19
		EPCIP	AL390242.1	0.410536	3.50282e-18
		PKD1	AL390242.1	0.41557	1.23821e-18
		PKD1	AC016026.2	0.474167	1.74469e-24
		ITGA5	AC012101.2	0.518939	8.79272e-30
		EOGT	AC012101.2	0.4958	6.0187e-27
		PKD2	AC012101.2	0.611662	1.2196e-43
		PKD1	AC012101.2	0.609191	3.28133e-43
		PKD2	AC069549.1	0.413741	1.81025e-18
		PKD1	AC069549.1	0.403779	1.37602e-17
		EPCIP	AL353801.1	0.427886	9.02613e-20
		EOGT	LRRC8C-DT	0.418376	6.88275e-19
		PKD2	LRRC8C-DT	0.42376	2.19657e-19
		PKD1	LRRC8C-DT	0.409991	3.91554e-18
		TSPAN4	LINC01150	0.424399	1.91514e-19
		NDST1	AC090587.1	0.473819	1.90486e-24
		EPCIP	AC004817.1	0.719223	7.84726e-67
		EPCIP	AC007292.2	0.51202	6.52862e-29
		ITGA5	LINC02829	0.404918	1.09485e-17
		CPQ	LINC02829	0.424588	1.83925e-19
		PKD2	LINC02829	0.48548	9.46014e-26
		PKD1	LINC02829	0.42115	3.83097e-19
		EOGT	AL139407.1	0.427677	9.44336e-20
		ITGB1	AL132642.1	0.422798	2.6979e-19
		ITGA5	AL132642.1	0.68671	9.32299e-59
		EOGT	AL132642.1	0.653126	1.84808e-51
		PKD2	AL132642.1	0.70953	2.62283e-64
		PKD1	AL132642.1	0.708222	5.64089e-64
		EPCIP	MFF-DT	0.43789	9.92567e-21
		EOGT	AL358781.2	0.430665	4.92368e-20
		PKD2	AL358781.2	0.417621	8.06528e-19
		PKD1	AL358781.2	0.407995	5.88079e-18
		EPCIP	AC127024.4	0.462062	3.50655e-23
		ITGA5	MKX-AS1	0.449973	6.24563e-22
		EOGT	MKX-AS1	0.466971	1.05337e-23
		PKD2	MKX-AS1	0.477854	6.82838e-25
		ITGA5	NEXN-AS1	0.483118	1.75414e-25
		EOGT	NEXN-AS1	0.417897	7.6125e-19
		PKD2	NEXN-AS1	0.470028	4.93353e-24
		PKD1	NEXN-AS1	0.486552	7.13663e-26
		EOGT	FTX	0.450458	5.57561e-22
		PKD2	FTX	0.458561	8.16946e-23
		PKD1	FTX	0.423934	2.11592e-19
		ITGB1	Z68871.1	0.415251	1.32341e-18
		EPCIP	LIX1L-AS1	0.455022	1.90204e-22
		EPCIP	NUTM2A-AS1	0.41481	1.45043e-18
		EPCIP	PTCSC2	0.55167	3.48865e-34
		NDST1	AC025754.1	0.441223	4.67881e-21
		PKD1	AC025754.1	0.443064	3.07802e-21
		EPCIP	AC004494.1	0.421833	3.31349e-19
		EPCIP	LINC02539	0.445876	1.61502e-21
		EPCIP	ARHGAP15-AS1	0.413174	2.03543e-18
		ITGA5	AC053503.4	0.493725	1.05506e-26
		PKD1	AC053503.4	0.440055	6.09539e-21
		EPCIP	AC027097.2	0.407031	7.14951e-18
		EOGT	AL132989.1	0.412492	2.34343e-18
		PKD1	AL132989.1	0.425161	1.62612e-19
		EPCIP	FO393418.1	0.410174	3.77207e-18
		PKD1	FO393418.1	0.40689	7.3569e-18
		ITGA5	AL136366.1	0.406854	7.41081e-18
		PKD2	AL136366.1	0.4497	6.65668e-22
		PKD1	AL136366.1	0.461507	4.01186e-23
		PKD1	AL391421.1	0.456446	1.35536e-22
		EPCIP	CEP250-AS1	0.45675	1.26057e-22
		PKD2	AP003548.1	0.478716	5.475e-25
		PKD1	AP003548.1	0.442352	3.62051e-21
		EPCIP	AL031432.4	0.414428	1.56994e-18
		EOGT	AL591848.3	0.40681	7.47756e-18
		PKD1	AL591848.3	0.412607	2.28856e-18
		ITGA5	AL356489.2	0.460104	5.63402e-23
		EOGT	AL356489.2	0.412227	2.47493e-18
		PKD2	AL356489.2	0.472971	2.35931e-24
		PKD1	AL356489.2	0.478818	5.33335e-25
		ITGA5	SETBP1-DT	0.489659	3.13522e-26
		EOGT	SETBP1-DT	0.495004	7.46762e-27
		CPQ	SETBP1-DT	0.546164	2.07594e-33
		TSPAN4	SETBP1-DT	0.419957	4.93223e-19
		PKD2	SETBP1-DT	0.699818	7.00722e-62
		PKD1	SETBP1-DT	0.630916	4.00791e-47
		PKD1	AL160313.1	0.41314	2.05005e-18
		PKD1	AP005131.5	0.422807	2.69282e-19
		EOGT	LRRK2-DT	0.471016	3.85432e-24
		PKD2	LRRK2-DT	0.5726	2.90431e-37
		PKD1	LRRK2-DT	0.505506	4.1344e-28
		EPCIP	LINC02614	0.46063	4.96169e-23
		EPCIP	AC073343.2	0.457421	1.07368e-22
		EPCIP	RUVBL1-AS1	0.493525	1.11361e-26
		ITGA5	LRRC3-DT	0.450613	5.37683e-22
		EOGT	LRRC3-DT	0.468106	7.95531e-24
		PKD2	LRRC3-DT	0.562167	1.0604e-35
		PKD1	LRRC3-DT	0.585149	3.22256e-39
		PKD2	AC069368.2	0.411929	2.63118e-18
		ITGA5	PGM5-AS1	0.609071	3.44191e-43
		EOGT	PGM5-AS1	0.562528	9.38507e-36
		PKD2	PGM5-AS1	0.593768	1.30476e-40
		PKD1	PGM5-AS1	0.592051	2.49122e-40
		EPCIP	AL008582.1	0.494154	9.39718e-27
		EOGT	AC022400.1	0.400038	2.8965e-17
		PKD2	AC022400.1	0.403059	1.58923e-17
		NDST1	PPM1F-AS1	0.409907	3.98347e-18
		EPCIP	PPM1F-AS1	0.402077	1.93262e-17
		PKD1	PPM1F-AS1	0.434936	1.91909e-20
		NDST1	AC147067.2	0.458778	7.75385e-23
		PKD1	AC147067.2	0.412608	2.28799e-18
		ITGA5	AP001065.3	0.462253	3.34752e-23
		PKD2	AP001065.3	0.494655	8.20703e-27
		PKD1	AP001065.3	0.50503	4.72515e-28
		EPCIP	AC099795.1	0.411519	2.86283e-18
		EPCIP	MSH2-OT1	0.473057	2.30853e-24
		NDST1	PTPRN2-AS1	0.409679	4.17383e-18
		TSPAN4	PTPRN2-AS1	0.415576	1.23669e-18
		EPCIP	AC078785.1	0.527594	6.70695e-31
		PKD2	AC078785.1	0.40509	1.05782e-17
		ITGA5	ZNF667-AS1	0.456771	1.25426e-22
		EOGT	ZNF667-AS1	0.430199	5.45329e-20
		CPQ	ZNF667-AS1	0.452385	3.54778e-22
		PKD2	ZNF667-AS1	0.561449	1.35224e-35
		PKD1	ZNF667-AS1	0.431292	4.29127e-20
		EOGT	AC012557.1	0.474872	1.45933e-24
		EPCIP	AL590609.2	0.450548	5.4595e-22
		ITGA5	MEF2C-AS1	0.513435	4.34841e-29
		EOGT	MEF2C-AS1	0.561477	1.33937e-35
		CPQ	MEF2C-AS1	0.423529	2.30785e-19
		PKD2	MEF2C-AS1	0.674581	5.20555e-56
		PKD1	MEF2C-AS1	0.617479	1.14614e-44
		ITGB1	AC011462.5	0.423888	2.13723e-19
		NDST1	AC011462.5	0.53298	1.30213e-31
		TSPAN4	AC011462.5	0.529118	4.2311e-31
		PKD2	AC011462.5	0.436581	1.33052e-20
		EPCIP	AC007993.2	0.466163	1.28591e-23
		ITGB1	HCG11	0.416403	1.04067e-18
		EOGT	HCG11	0.45942	6.64393e-23
		PKD2	HCG11	0.475801	1.1529e-24
		PKD1	HCG11	0.474635	1.54962e-24
		NDST1	AC073046.1	0.401458	2.18575e-17
		EPCIP	AC025164.1	0.429425	6.45654e-20
		PKD1	AC105036.3	0.406913	7.32354e-18
		EPCIP	EAF1-AS1	0.415543	1.24523e-18
		PKD2	AC107208.1	0.433533	2.61916e-20
		ITGB1	AC109587.1	0.578918	3.08713e-38
		ITGA5	AC109587.1	0.546538	1.84114e-33
		EOGT	AC109587.1	0.825961	4.1337e-104
		PKD2	AC109587.1	0.704964	3.73299e-63
		PKD1	AC109587.1	0.605986	1.1694e-42
		ITGB1	LINC02035	0.470783	4.08496e-24
		EOGT	LINC02035	0.494832	7.82347e-27
		NDST1	LINC02035	0.472211	2.8562e-24
		PKD2	LINC02035	0.487946	4.93946e-26
		PKD1	LINC02035	0.488176	4.64843e-26
		ITGA5	MRGPRF-AS1	0.561697	1.24357e-35
		EOGT	MRGPRF-AS1	0.565177	3.80527e-36
		PKD2	MRGPRF-AS1	0.694931	1.07173e-60
		PKD1	MRGPRF-AS1	0.675766	2.84387e-56
		ITGB1	AL139220.2	0.432679	3.1633e-20
		ITGA5	AL139220.2	0.630624	4.54492e-47
		EOGT	AL139220.2	0.641843	3.26863e-49
		PKD2	AL139220.2	0.67599	2.536e-56
		PKD1	AL139220.2	0.634343	9.05582e-48
		TSPAN4	AC125807.2	0.406257	8.3611e-18
		EOGT	AL591721.1	0.403511	1.45186e-17
		EPCIP	PRDX6-AS1	0.447087	1.22126e-21
		EPCIP	LINC00926	0.420828	4.10201e-19
		EOGT	UGDH-AS1	0.411091	3.12563e-18
		PKD2	UGDH-AS1	0.44939	7.15553e-22
		PKD1	UGDH-AS1	0.491864	1.74013e-26
		EPCIP	AL031731.1	0.42531	1.5747e-19
		EPCIP	AC136297.1	0.647102	3.01074e-50
		PKD1	CREB3L2-AS1	0.443364	2.87371e-21
		CPQ	AP001922.6	0.437689	1.03829e-20
		PKD2	AP001922.6	0.458196	8.91768e-23
		ITGA5	MIR1-1HG	0.674182	6.37693e-56
		EOGT	MIR1-1HG	0.586842	1.72955e-39
		PKD2	MIR1-1HG	0.639562	9.06453e-49
		PKD1	MIR1-1HG	0.633443	1.34103e-47
		ITGA5	SNHG14	0.509235	1.44407e-28
		EOGT	SNHG14	0.549726	6.57258e-34
		CPQ	SNHG14	0.422952	2.61069e-19
		PKD2	SNHG14	0.64813	1.87881e-50
		PKD1	SNHG14	0.634678	7.82262e-48
		ITGB1	AC092807.3	0.532524	1.49788e-31
		ITGA5	AC092807.3	0.782551	2.10451e-86
		EOGT	AC092807.3	0.720535	3.50522e-67
		CPQ	AC092807.3	0.441964	3.95444e-21
		NDST1	AC092807.3	0.411992	2.59758e-18
		PKD2	AC092807.3	0.790256	3.09712e-89
		PKD1	AC092807.3	0.710946	1.13924e-64
		PKD1	AC027601.2	0.419956	4.93311e-19
		EPCIP	AC011477.1	0.463383	2.54171e-23
		PKD2	AC012306.3	0.423209	2.47109e-19
		EOGT	GABPB1-IT1	0.421773	3.35586e-19
		PKD2	GABPB1-IT1	0.45178	4.08999e-22
		PKD1	GABPB1-IT1	0.465353	1.56915e-23
		CPQ	AL133482.1	0.434498	2.11512e-20
		TSPAN4	AL133482.1	0.432041	3.64039e-20
		PKD2	AL133482.1	0.531255	2.20875e-31
		PKD1	AL133482.1	0.424064	2.05799e-19
		ITGA5	AC100830.2	0.515563	2.3518e-29
		EOGT	AC100830.2	0.632028	2.47847e-47
		EPCIP	AC100830.2	0.417617	8.07236e-19
		PKD2	AC100830.2	0.634628	7.99546e-48
		PKD1	AC100830.2	0.609839	2.53373e-43
		EPCIP	AC022146.2	0.437119	1.17957e-20
		ITGB1	CHROMR	0.432698	3.14964e-20
		EOGT	CHROMR	0.508091	1.99723e-28
		NDST1	CHROMR	0.422663	2.77652e-19
		PKD2	CHROMR	0.595571	6.58969e-41
		PKD1	CHROMR	0.520261	5.96453e-30
		ITGA5	DIRC3	0.427009	1.09155e-19
		EOGT	DIRC3	0.449385	7.16347e-22
		PKD2	DIRC3	0.52969	3.55722e-31
		PKD1	DIRC3	0.458841	7.63841e-23
		NDST1	WNT5A-AS1	0.533277	1.18879e-31
		EPCIP	AC008676.1	0.403193	1.54712e-17
		EPCIP	AC130888.1	0.568238	1.32762e-36
		EPCIP	AC073476.2	0.475881	1.1296e-24
		EOGT	AC025917.1	0.408195	5.64642e-18
		PKD2	ROR1-AS1	0.408435	5.37808e-18
		EPCIP	AL121583.1	0.487658	5.33022e-26
		CPQ	ZNF582-AS1	0.512192	6.21463e-29
		PKD2	ZNF582-AS1	0.562304	1.01248e-35
		PKD1	ZNF582-AS1	0.499038	2.48625e-27
		EPCIP	AC023906.4	0.422851	2.66717e-19
		PKD1	AC023906.4	0.406751	7.56627e-18
		EPCIP	AL391839.1	0.449198	7.48278e-22
		ITGB1	MIR4435-2HG	0.486529	7.18108e-26
		PKD1	AL049779.4	0.409378	4.43826e-18
		EPCIP	AC011503.1	0.410856	3.2801e-18
		ITGA5	LINC01354	0.580977	1.47076e-38
		EOGT	LINC01354	0.582272	9.20303e-39
		CPQ	LINC01354	0.489502	3.26946e-26
		PKD2	LINC01354	0.763135	9.40277e-80
		PKD1	LINC01354	0.705624	2.5514e-63
		EPCIP	AL390208.1	0.411134	3.09839e-18
		EPCIP	AC018462.1	0.461915	3.63424e-23
		ITGA5	ARHGEF26-AS1	0.415061	1.37652e-18
		PKD2	ARHGEF26-AS1	0.43998	6.20027e-21
		PKD1	ARHGEF26-AS1	0.417415	8.42157e-19
		CPQ	LINC00092	0.400353	2.72143e-17
		PKD2	LINC00092	0.42458	1.84225e-19
		PKD1	LINC00092	0.481162	2.91481e-25
		EPCIP	AL035588.1	0.573516	2.10541e-37
		EOGT	AC009560.4	0.459109	7.16204e-23
		PKD2	AC009560.4	0.494907	7.66736e-27
		PKD1	AC009560.4	0.497521	3.76648e-27
		ITGA5	AC022133.2	0.429453	6.41802e-20
		EOGT	AC022133.2	0.494508	8.53936e-27
		PKD2	AC022133.2	0.521496	4.14287e-30
		PKD1	AC022133.2	0.493223	1.20805e-26
		EPCIP	AC092574.2	0.512742	5.3074e-29
		EPCIP	AC079793.1	0.454463	2.17207e-22
		NDST1	LINC02773	0.410236	3.72464e-18
		TSPAN4	LINC02773	0.488195	4.62495e-26
		PKD2	LINC02773	0.461853	3.68908e-23
		PKD1	LINC02773	0.415342	1.2986e-18
		ITGB1	AC005034.5	0.444208	2.36938e-21
		EOGT	AC005034.5	0.503356	7.53847e-28
		PKD2	AC005034.5	0.503479	7.28565e-28
		PKD1	AC005034.5	0.485568	9.24554e-26
		EPCIP	AL451123.2	0.423859	2.15035e-19
		EPCIP	AC011405.1	0.402218	1.87927e-17
		EOGT	Z83843.1	0.424524	1.86454e-19
		PKD2	Z83843.1	0.400496	2.64567e-17
		PKD1	AL031282.2	0.441979	3.9406e-21
		EPCIP	AC010504.1	0.521352	4.3233e-30
		EPCIP	AL449214.1	0.402247	1.86843e-17
		PKD1	AL449214.1	0.438154	9.35341e-21
		ITGA5	AP000941.1	0.424733	1.78275e-19
		EOGT	AP000941.1	0.537191	3.54112e-32
		NDST1	AP000941.1	0.44378	2.6132e-21
		PKD2	AP000941.1	0.603209	3.4765e-42
		PKD1	AP000941.1	0.602475	4.62784e-42
		EOGT	PAXIP1-AS2	0.506587	3.05177e-28
		PKD2	PAXIP1-AS2	0.515247	2.57784e-29
		PKD1	PAXIP1-AS2	0.501399	1.29764e-27
		EOGT	AC116667.1	0.407875	6.0261e-18
		PKD2	AC116667.1	0.408542	5.26164e-18
		ITGA5	AC004637.1	0.655631	5.68474e-52
		EOGT	AC004637.1	0.558592	3.53389e-35
		PKD2	AC004637.1	0.606173	1.08641e-42
		PKD1	AC004637.1	0.672317	1.64016e-55
		ITGA5	AL354811.1	0.40275	1.69032e-17
		PKD2	AL354811.1	0.435188	1.81479e-20
		ITGA5	LINC02884	0.448489	8.82367e-22
		EOGT	LINC02884	0.476299	1.01569e-24
		CPQ	LINC02884	0.504265	5.85083e-28
		NDST1	LINC02884	0.417119	8.96059e-19
		PKD2	LINC02884	0.682139	1.0484e-57
		PKD1	LINC02884	0.675977	2.55282e-56
		TSPAN4	AC110611.2	0.446949	1.2609e-21
		PKD2	AC110611.2	0.438068	9.53584e-21
		EPCIP	AC013356.3	0.451926	3.95213e-22
		EPCIP	AL162586.1	0.420264	4.62213e-19
		EOGT	XPC-AS1	0.478993	5.09832e-25
		PKD2	XPC-AS1	0.435963	1.52725e-20
		PKD1	XPC-AS1	0.478349	6.01478e-25
		EOGT	AL049840.6	0.548473	9.86705e-34
		PKD2	AL049840.6	0.574339	1.57465e-37
		PKD1	AL049840.6	0.590194	4.99145e-40
		EPCIP	AC007216.1	0.45605	1.48972e-22
		ITGA5	AL161457.1	0.589533	6.38376e-40
		EOGT	AL161457.1	0.545794	2.33766e-33
		PKD2	AL161457.1	0.616159	1.96852e-44
		PKD1	AL161457.1	0.624941	5.12745e-46
		PKD2	PGM5P4-AS1	0.435809	1.58056e-20
		EPCIP	AL731559.1	0.51399	3.70624e-29
		PKD1	AL731559.1	0.475592	1.21569e-24
		EPCIP	GHRLOS	0.577029	6.06554e-38
		PKD1	GHRLOS	0.421735	3.38329e-19
		ITGA5	AL031587.3	0.548232	1.06659e-33
		EOGT	AL031587.3	0.503998	6.30353e-28
		PKD2	AL031587.3	0.503437	7.3706e-28
		PKD1	AL031587.3	0.512975	4.96312e-29
		EOGT	AL442003.1	0.40547	9.79817e-18
		PKD1	AL442003.1	0.448227	9.37688e-22
		TSPAN4	AC106786.1	0.599524	1.45177e-41
		PKD2	AC106786.1	0.405235	1.02727e-17
		ITGA5	AC008808.2	0.503188	7.89931e-28
		EOGT	AC008808.2	0.520485	5.58326e-30
		CPQ	AC008808.2	0.556511	7.07475e-35
		TSPAN4	AC008808.2	0.425533	1.50093e-19
		PKD2	AC008808.2	0.658675	1.33562e-52
		PKD1	AC008808.2	0.621949	1.80053e-45
		NDST1	AC108449.2	0.43079	4.79086e-20
		PKD1	AC108449.2	0.417466	8.33275e-19
		EPCIP	AC009974.2	0.421127	3.8501e-19
		PKD1	AC068790.4	0.41551	1.25377e-18
		EOGT	AL031846.2	0.507159	2.59797e-28
		EPCIP	AL031846.2	0.43129	4.29392e-20
		PKD2	AL031846.2	0.553054	2.21694e-34
		PKD1	AL031846.2	0.590057	5.25163e-40
		EPCIP	CDC42-IT1	0.438782	8.12262e-21
		ITGB1	AC026355.2	0.487029	6.29364e-26
		ITGA5	AC026355.2	0.560844	1.65828e-35
		EOGT	AC026355.2	0.575462	1.05833e-37
		PKD2	AC026355.2	0.549354	7.41665e-34
		PKD1	AC026355.2	0.451383	4.48934e-22
		EPCIP	ZNF346-IT1	0.40228	1.85635e-17
		PKD1	ZNF346-IT1	0.411232	3.03664e-18
		ITGB1	AC079921.2	0.4297	6.08138e-20
		ITGA5	AC079921.2	0.677467	1.18862e-56
		EOGT	AC079921.2	0.609745	2.62995e-43
		EPCIP	AC079921.2	0.401904	2.00041e-17
		PKD2	AC079921.2	0.599188	1.65224e-41
		PKD1	AC079921.2	0.606691	8.85281e-43
		EOGT	AC005332.6	0.431505	4.09582e-20
		PKD2	AC005332.6	0.414688	1.48768e-18
		PKD1	AC009120.3	0.470245	4.67292e-24
		PKD1	AL031717.1	0.474236	1.71439e-24
		EPCIP	MEF2C-AS2	0.412186	2.49573e-18
		EPCIP	AC084824.3	0.407898	5.99828e-18
		EPCIP	AC010978.1	0.453515	2.71829e-22
		PKD1	AC090198.1	0.407577	6.40074e-18
		ITGB1	LINC01128	0.434266	2.22709e-20
		EOGT	LINC01128	0.438029	9.61895e-21
		PIGK	LINC01128	0.445238	1.87045e-21
		NDST1	LINC01128	0.428591	7.74402e-20
		PKD2	LINC01128	0.475918	1.11911e-24
		PKD1	LINC01128	0.51833	1.05093e-29
		PIGK	COX10-AS1	0.45167	4.1975e-22
		EPCIP	TSBP1-AS1	0.410504	3.52586e-18
		EPCIP	AC064874.1	0.400688	2.54694e-17
		EPCIP	ACOXL-AS1	0.435794	1.58576e-20
		ITGA5	AC009102.2	0.621615	2.06969e-45
		EOGT	AC009102.2	0.587959	1.14518e-39
		CPQ	AC009102.2	0.455107	1.86408e-22
		PKD2	AC009102.2	0.705174	3.30841e-63
		PKD1	AC009102.2	0.756754	1.04846e-77
		ITGA5	LINC02106	0.545638	2.45736e-33
		EOGT	LINC02106	0.525595	1.22353e-30
		CPQ	LINC02106	0.418858	6.21864e-19
		PKD2	LINC02106	0.652558	2.41182e-51
		PKD1	LINC02106	0.645899	5.21681e-50
		EPCIP	AL022098.1	0.402278	1.85704e-17
		ITGA5	AC087521.1	0.453509	2.72216e-22
		EOGT	AC087521.1	0.424073	2.05394e-19
		NDST1	AC087521.1	0.429066	6.98244e-20
		PKD2	AC087521.1	0.53149	2.05558e-31
		PKD1	AC087521.1	0.584124	4.68971e-39
		PKD2	AC092691.1	0.433593	2.58506e-20
		PKD1	AC092691.1	0.419816	5.08145e-19
		EPCIP	AL391650.2	0.516689	1.69628e-29
		EPCIP	AL161725.1	0.409961	3.93964e-18
		CPQ	LINC01638	0.406913	7.32287e-18
		TSPAN4	LINC01638	0.465652	1.45823e-23
		PKD2	LINC01638	0.520059	6.3288e-30
		ITGA5	THCAT158	0.637662	2.10656e-48
		EOGT	THCAT158	0.58372	5.43499e-39
		PKD2	THCAT158	0.579235	2.75513e-38
		PKD1	THCAT158	0.496568	4.88381e-27
		EPCIP	AC018638.7	0.468856	6.60458e-24
		EPCIP	ECE1-AS1	0.476505	9.63603e-25
		EPCIP	LINC01237	0.411607	2.81137e-18
		EPCIP	AL008730.1	0.46825	7.67577e-24
		ITGA5	AC005180.2	0.514269	3.41935e-29
		EOGT	AC005180.2	0.473701	1.96258e-24
		PKD2	AC005180.2	0.56403	5.63109e-36
		PKD1	AC005180.2	0.559825	2.3369e-35
		ITGB1	Z99289.1	0.481503	2.66865e-25
		ITGA5	Z99289.1	0.691887	5.69979e-60
		EOGT	Z99289.1	0.694145	1.65339e-60
		PKD2	Z99289.1	0.749791	1.52645e-75
		PKD1	Z99289.1	0.652046	3.06319e-51
		PKD1	AC018809.2	0.421105	3.86763e-19
		ITGB1	OIP5-AS1	0.432398	3.36526e-20
		EOGT	OIP5-AS1	0.487243	5.94891e-26
		PKD2	OIP5-AS1	0.489262	3.48488e-26
		PKD1	OIP5-AS1	0.509443	1.36129e-28
		CPQ	AL354861.3	0.496222	5.36617e-27
		PKD2	AL354861.3	0.548069	1.12433e-33
		PKD1	AL354861.3	0.526144	1.03761e-30
		EOGT	AC105206.2	0.424284	1.96323e-19
		PKD2	AC105206.2	0.472159	2.89356e-24
		PKD1	AC105206.2	0.523477	2.30272e-30
		EPCIP	AC016027.3	0.434976	1.90243e-20
		ITGA5	LINC01537	0.531671	1.94504e-31
		EOGT	LINC01537	0.519663	7.10975e-30
		CPQ	LINC01537	0.404347	1.22803e-17
		TSPAN4	LINC01537	0.410279	3.69153e-18
		PKD2	LINC01537	0.655328	6.55902e-52
		PKD1	LINC01537	0.623338	1.00672e-45
		TSPAN4	AC011484.1	0.425415	1.53964e-19
		PKD2	AC011484.1	0.448303	9.2132e-22
		EPCIP	AC005225.1	0.409974	3.92936e-18
		EPCIP	AC092652.2	0.431612	4.0003e-20
		ITGB1	AL139147.1	0.464623	1.87703e-23
		EOGT	AL139147.1	0.530198	3.04779e-31
		PKD2	AL139147.1	0.611343	1.38655e-43
		PKD1	AL139147.1	0.510398	1.03751e-28
		EPCIP	AL360169.2	0.476869	8.78148e-25
		PKD1	AC097468.3	0.415725	1.19901e-18
		ITGA5	AL133444.1	0.408006	5.86741e-18
		PKD1	AL133444.1	0.437733	1.02805e-20
		EPCIP	AP000977.1	0.409643	4.20433e-18
		CPQ	AC026469.1	0.406068	8.68605e-18
		ITGB1	AL035409.2	0.546347	1.9574e-33
		ITGA5	AL035409.2	0.608097	5.07068e-43
		EOGT	AL035409.2	0.677333	1.27328e-56
		PKD2	AL035409.2	0.751362	5.03618e-76
		PKD1	AL035409.2	0.642183	2.80608e-49
		TSPAN4	AC009318.2	0.436896	1.23999e-20
		EPCIP	AL080317.1	0.441937	3.97889e-21
		EPCIP	AC091180.2	0.493397	1.15249e-26
		EPCIP	AL355336.1	0.416867	9.44652e-19
		EPCIP	AC015727.1	0.435296	1.77161e-20
		EOGT	AL356481.1	0.401335	2.23982e-17
		PKD2	AL356481.1	0.407411	6.62074e-18
		PKD1	AL356481.1	0.446461	1.4112e-21
		NDST1	CLMAT3	0.454589	2.10822e-22
		PKD2	CLMAT3	0.461831	3.70913e-23
		PKD1	CLMAT3	0.495376	6.75202e-27
		EOGT	AC123768.2	0.456871	1.22477e-22
		PKD2	AC123768.2	0.442095	3.83829e-21
		PKD1	AC123768.2	0.459175	7.04913e-23
		PKD1	LINC00957	0.439183	7.42097e-21
		ITGB1	AP000654.1	0.44867	8.46045e-22
		ITGA5	AP000654.1	0.555562	9.69304e-35
		EOGT	AP000654.1	0.530432	2.83861e-31
		PKD2	AP000654.1	0.53444	8.3083e-32
		PKD1	AP000654.1	0.534463	8.24978e-32
		ITGA5	AC083870.1	0.515802	2.19482e-29
		EOGT	AC083870.1	0.558902	3.18581e-35
		PKD2	AC083870.1	0.645684	5.7526e-50
		PKD1	AC083870.1	0.581651	1.15281e-38
		TSPAN4	AC009951.6	0.44299	3.13028e-21
		PKD2	AC009951.6	0.426385	1.24918e-19
		EPCIP	AL023653.1	0.404022	1.31059e-17
		PKD2	AL031429.2	0.503441	7.36295e-28
		ITGA5	AL645504.1	0.412618	2.28312e-18
		EOGT	AL645504.1	0.475644	1.19968e-24
		NDST1	AL645504.1	0.436111	1.47754e-20
		PKD2	AL645504.1	0.481794	2.47485e-25
		PKD1	AL645504.1	0.553371	1.99734e-34
		EOGT	PSMD6-AS2	0.436995	1.21286e-20
		EPCIP	PSMD6-AS2	0.411743	2.73378e-18
		EPCIP	AC005632.6	0.443956	2.51005e-21
		PKD2	AC006007.1	0.438273	9.10771e-21
		PKD1	AC006007.1	0.414	1.71581e-18
		EOGT	ZNF451-AS1	0.430442	5.17014e-20
		PKD2	AC079298.3	0.48551	9.38591e-26
		EPCIP	AC006064.1	0.42559	1.48282e-19
		PKD2	AC022893.1	0.415613	1.22723e-18
		PKD1	AC022893.1	0.452581	3.38804e-22
		EPCIP	AP002075.1	0.407099	7.05284e-18
		EPCIP	AC099811.1	0.535364	6.24493e-32
		ITGA5	BVES-AS1	0.572351	3.17015e-37
		EOGT	BVES-AS1	0.530956	2.41966e-31
		PKD2	BVES-AS1	0.62392	7.88297e-46
		PKD1	BVES-AS1	0.555177	1.10078e-34
		EPCIP	AL136984.1	0.446426	1.4229e-21
		EOGT	LINC01772	0.44412	2.41753e-21
		EPCIP	LINC01772	0.408686	5.10956e-18
		PKD2	LINC01772	0.456067	1.48349e-22
		PKD1	LINC01772	0.497638	3.64853e-27
		EPCIP	AL034550.2	0.53088	2.47595e-31
		PKD2	AL035404.2	0.492848	1.33629e-26
		PKD1	AL035404.2	0.498075	3.23706e-27
		TSPAN4	MAP3K4-AS1	0.433059	2.9088e-20
		EPCIP	LINC01443	0.404125	1.2838e-17
		ITGA5	ZNF710-AS1	0.579684	2.34456e-38
		EOGT	ZNF710-AS1	0.514203	3.48523e-29
		PKD2	ZNF710-AS1	0.523939	2.00673e-30
		PKD1	ZNF710-AS1	0.599473	1.48044e-41
		TSPAN4	C8orf34-AS1	0.418691	6.44155e-19
		ITGA5	AC109782.1	0.63832	1.57422e-48
		EOGT	AC109782.1	0.563381	7.02334e-36
		CPQ	AC109782.1	0.409351	4.46205e-18
		PKD2	AC109782.1	0.666566	2.88901e-54
		PKD1	AC109782.1	0.618033	9.12684e-45
		EOGT	AC010245.2	0.42122	3.77486e-19
		PKD2	AC010245.2	0.431042	4.53369e-20
		EOGT	SLIT3-AS1	0.422148	3.09876e-19
		PKD2	SLIT3-AS1	0.436732	1.28636e-20
		PKD2	LINC02613	0.447378	1.14167e-21
		PKD1	LINC02613	0.463046	2.75958e-23
		EPCIP	AC099811.5	0.457574	1.03512e-22
		ITGB1	AC006059.1	0.400189	2.8109e-17
		EOGT	AC006059.1	0.50885	1.611e-28
		PKD2	AC006059.1	0.453939	2.45896e-22
		PKD1	AC006059.1	0.502598	9.30593e-28
		EOGT	AL121821.2	0.441005	4.91565e-21
		CPQ	AL121821.2	0.494971	7.53525e-27
		PKD2	AL121821.2	0.700901	3.80089e-62
		PKD1	AL121821.2	0.483633	1.53405e-25
		ITGB1	LINC00630	0.403531	1.44598e-17
		PIGK	LINC00630	0.412785	2.20592e-18
		PKD1	AC005070.3	0.419904	4.98825e-19
		EPCIP	AC096733.2	0.413478	1.91151e-18
		CPQ	AC005498.3	0.412519	2.33028e-18
		EPCIP	AC005498.3	0.425889	1.39029e-19
		PKD2	AC005498.3	0.437778	1.01781e-20
		PKD1	AC005498.3	0.412028	2.57846e-18
		NDST1	AL049840.4	0.415186	1.34144e-18
		PKD1	AL049840.4	0.429191	6.79491e-20
		EPCIP	MDS2	0.402853	1.6559e-17
		ITGA5	AP001107.5	0.708067	6.17527e-64
		EOGT	AP001107.5	0.602411	4.74489e-42
		CPQ	AP001107.5	0.438405	8.84058e-21
		PKD2	AP001107.5	0.678834	5.8661e-57
		PKD1	AP001107.5	0.67988	3.41032e-57
		PKD1	AL035587.1	0.41401	1.71238e-18
		PKD1	AC109454.2	0.414764	1.46422e-18
		EPCIP	AC007292.3	0.440852	5.08921e-21
		EOGT	CADM3-AS1	0.483399	1.63031e-25
		PKD2	CADM3-AS1	0.564198	5.31834e-36
		PKD1	CADM3-AS1	0.58705	1.60231e-39
		TSPAN4	AC138207.5	0.417029	9.13135e-19
		PKD2	AC138207.5	0.449974	6.24377e-22
		EPCIP	AC069234.1	0.424718	1.78843e-19
		PKD1	ITGA9-AS1	0.454798	2.00594e-22
		ITGA5	NALT1	0.635751	4.88817e-48
		EOGT	NALT1	0.55075	4.71048e-34
		PKD2	NALT1	0.617125	1.32519e-44
		PKD1	NALT1	0.636826	3.04575e-48
		EPCIP	AL022329.2	0.440721	5.243e-21
		NDST1	STARD7-AS1	0.445746	1.66435e-21
		PKD1	STARD7-AS1	0.471827	3.14488e-24
		ITGA5	MYLK-AS1	0.409983	3.92174e-18
		EOGT	MYLK-AS1	0.43398	2.37249e-20
		PKD2	MYLK-AS1	0.444672	2.13022e-21
		PKD1	MYLK-AS1	0.460462	5.16735e-23
		ITGA5	AC010226.1	0.47532	1.30265e-24
		EOGT	AC010226.1	0.559495	2.61156e-35
		CPQ	AC010226.1	0.494563	8.41425e-27
		PKD2	AC010226.1	0.667821	1.55304e-54
		PKD1	AC010226.1	0.611551	1.27506e-43
		PKD2	GFOD1-AS1	0.422916	2.63077e-19
		PKD1	GFOD1-AS1	0.457753	9.91812e-23
		PKD2	NIFK-AS1	0.41414	1.66664e-18
		PKD1	NIFK-AS1	0.409432	4.3895e-18
		NDST1	AC130371.2	0.409401	4.41728e-18
		EPCIP	AC010332.3	0.766757	6.05106e-81
		PKD2	AC015726.1	0.412446	2.3655e-18
		EPCIP	LINC02278	0.72045	3.69334e-67
		EOGT	AC073569.3	0.477282	7.90301e-25
		PKD2	AC073569.3	0.48106	2.99265e-25
		PKD1	AC073569.3	0.452846	3.18295e-22
		EOGT	AC092042.4	0.404608	1.16529e-17
		PKD2	AC092042.4	0.449715	6.63315e-22
		PKD1	AC092042.4	0.417797	7.77358e-19
		ITGB1	AC107021.2	0.433926	2.40121e-20
		ITGA5	AC107021.2	0.451099	4.79891e-22
		EOGT	AC107021.2	0.488403	4.37717e-26
		PKD2	AC107021.2	0.601605	6.4923e-42
		PKD1	AC107021.2	0.442698	3.34535e-21
		EPCIP	AC035139.1	0.41185	2.67457e-18
		EPCIP	LINC00345	0.475748	1.16844e-24
		EOGT	AC024075.2	0.454689	2.05865e-22
		PKD2	AC024075.2	0.503487	7.26862e-28
		PKD1	AC024075.2	0.543863	4.33185e-33
		EPCIP	LINC02576	0.439272	7.27325e-21
		EPCIP	PHACTR2-AS1	0.401904	2.00054e-17
		TSPAN4	AC090559.1	0.558478	3.67199e-35
		PKD2	AC090559.1	0.455077	1.8775e-22
		EPCIP	GLYCTK-AS1	0.423828	2.16464e-19
		ITGA5	AC016026.1	0.521064	4.70672e-30
		EOGT	AC016026.1	0.522567	3.0174e-30
		PKD2	AC016026.1	0.558506	3.63691e-35
		PKD1	AC016026.1	0.654769	8.54101e-52
		EPCIP	AC016683.1	0.441605	4.29028e-21
		EPCIP	AL031772.1	0.444164	2.3931e-21
		EPCIP	AL353593.1	0.402325	1.83978e-17
		PKD2	AL353593.1	0.462887	2.86891e-23
		PKD1	AL353593.1	0.478555	5.70576e-25
		EOGT	L3MBTL2-AS1	0.442817	3.25642e-21
		EPCIP	L3MBTL2-AS1	0.433851	2.44159e-20
		PKD2	L3MBTL2-AS1	0.473655	1.98521e-24
		PKD1	L3MBTL2-AS1	0.49152	1.90811e-26
		NDST1	AC144831.1	0.417431	8.39335e-19
		EOGT	AL157893.2	0.474261	1.70365e-24
		PKD2	AL157893.2	0.480865	3.14743e-25
		PKD1	AL157893.2	0.518645	9.58524e-30
		ITGA5	BNC2-AS1	0.499578	2.14391e-27
		EOGT	BNC2-AS1	0.491619	1.85796e-26
		CPQ	BNC2-AS1	0.43754	1.07354e-20
		TSPAN4	BNC2-AS1	0.418123	7.25938e-19
		PKD2	BNC2-AS1	0.685885	1.44824e-58
		PKD1	BNC2-AS1	0.582863	7.42546e-39
		EPCIP	AC027018.1	0.419631	5.28351e-19
		ITGA5	LAMA4-AS1	0.49841	2.9539e-27
		EOGT	LAMA4-AS1	0.521071	4.69651e-30
		PKD2	LAMA4-AS1	0.541308	9.73831e-33
		PKD1	LAMA4-AS1	0.427463	9.8933e-20
		EPCIP	AC092068.3	0.474757	1.50237e-24
		EPCIP	CARD11-AS1	0.45041	5.63862e-22
		EPCIP	AC020978.7	0.404302	1.23916e-17
		EOGT	ENTPD1-AS1	0.521705	3.89453e-30
		EPCIP	ENTPD1-AS1	0.402664	1.71958e-17
		PKD2	ENTPD1-AS1	0.493846	1.02114e-26
		PKD1	ENTPD1-AS1	0.485956	8.34952e-26
		PKD1	AC097381.1	0.449988	6.22285e-22
		EPCIP	AC016957.2	0.501993	1.10066e-27
		PKD2	AP000894.2	0.507654	2.25954e-28
		PKD1	AP000894.2	0.495249	6.98743e-27
		ITGA5	AC025280.1	0.520464	5.61714e-30
		EOGT	AC025280.1	0.494335	8.94977e-27
		PKD2	AC025280.1	0.588439	9.58464e-40
		PKD1	AC025280.1	0.626903	2.2341e-46
		PKD2	HOXB-AS1	0.4179	7.60698e-19
		EPCIP	DHDDS-AS1	0.559408	2.68822e-35
		ITGA5	AC090197.1	0.454512	2.14677e-22
		EOGT	AC090197.1	0.40429	1.24206e-17
		PKD2	AC090197.1	0.438117	9.43151e-21
		PKD1	AC090197.1	0.484449	1.2394e-25
		ITGA5	AC099066.2	0.491575	1.88013e-26
		PKD1	AC007347.1	0.413381	1.95047e-18
		ITGA5	AC110491.1	0.506871	2.81766e-28
		EOGT	AC110491.1	0.51998	6.47772e-30
		PKD2	AC110491.1	0.559175	2.90721e-35
		PKD1	AC110491.1	0.452209	3.69808e-22
		ITGB1	AP000808.1	0.416669	9.84575e-19
		ITGA5	AP000808.1	0.450615	5.37429e-22
		EOGT	AP000808.1	0.593085	1.68825e-40
		CPQ	AP000808.1	0.431331	4.2548e-20
		PKD2	AP000808.1	0.654362	1.0346e-51
		PKD1	AP000808.1	0.68062	2.32001e-57
		ITGB1	C2orf27A	0.463277	2.6088e-23
		PKD2	AC108053.1	0.404448	1.20336e-17
		ITGA5	MIR1-1HG-AS1	0.681734	1.29624e-57
		EOGT	MIR1-1HG-AS1	0.603866	2.68951e-42
		CPQ	MIR1-1HG-AS1	0.402371	1.82299e-17
		PKD2	MIR1-1HG-AS1	0.687	7.98512e-59
		PKD1	MIR1-1HG-AS1	0.721133	2.42531e-67
		EPCIP	AC103858.3	0.428113	8.59192e-20

## Sheet: table S3
		The sample information of Training set
		id	futime	fustat	AC012055.1	LINC01150	AC053503.4	AC107021.2	riskScore	risk
		TCGA-BR-8487	0.0931507	0	0.0589399	0.700351	0	0.0954519	0.941552	low
		TCGA-BR-6564	2.17534	1	0.633385	1.46456	0.802069	0.537545	0.536095	low
		TCGA-CD-8530	1.03288	0	0.10286	0.859174	0	0.885887	2.05591	high
		TCGA-BR-4367	0.00273973	0	0	0.775851	0	0.821302	1.72964	high
		TCGA-D7-5578	1.05479	0	0	0.70186	0.111031	0.196229	0.771464	low
		TCGA-VQ-A8PX	5.38082	0	0	0.250113	0.330788	0.134615	0.367276	low
		TCGA-BR-8295	0.183562	1	0	0.83762	0.245496	0.357946	0.705207	low
		TCGA-D7-8579	1.74247	0	0.309642	0.809661	0.167358	0.757791	1.46727	high
		TCGA-3M-AB46	4.83562	0	0	0.18954	0	0.660381	1.14349	high
		TCGA-D7-8572	1.4	0	0	0.972546	0	1.21263	2.64775	high
		TCGA-BR-6710	0.747945	0	0	0.141694	0	0	0.637447	low
		TCGA-BR-6802	2.57534	0	0	0.547351	0.143655	0.212756	0.677662	low
		TCGA-VQ-A91E	1.81918	0	0	0.176195	0.0746424	0.235359	0.673287	low
		TCGA-HU-A4GC	0.271233	0	0	0.374288	0.128425	0.277271	0.681843	low
		TCGA-VQ-A8PP	1.95068	1	0	0.315334	0.1153	1.17779	1.46771	high
		TCGA-BR-4255	0.339726	1	0.451857	1.23909	0	1.17549	4.10791	high
		TCGA-VQ-A8PE	1.84932	1	0	0.420186	0.170694	0.922807	1.10102	high
		TCGA-BR-A4PE	1.70137	0	0	0.55562	0.120617	0.482539	0.899637	low
		TCGA-D7-6815	1.33151	0	0	0.308128	0.216734	1.23469	1.23221	high
		TCGA-BR-4366	0.00273973	0	0.230941	1.0229	0	1.24768	3.33205	high
		TCGA-D7-6519	1.71233	0	0	0.381948	0	0.298306	0.920312	low
		TCGA-CD-8528	1.0274	0	0	0.444455	0	0.0354832	0.757982	low
		TCGA-BR-8365	1.46027	1	0.664574	0.894449	0.0978804	1.07567	3.05075	high
		TCGA-RD-A7BS	0.920548	1	1.03019	1.07149	0	1.13442	5.69873	high
		TCGA-D7-6820	0.942466	0	0	0.214498	0	0.0835197	0.708328	low
		TCGA-VQ-A8PB	2.85753	1	0	0.101381	0.0697022	0.537246	0.849248	low
		TCGA-BR-A4IU	2.29589	0	0.591584	0.728051	0.342782	0.98324	1.44999	high
		TCGA-VQ-A91A	3.28767	0	0	0.892274	0.0873271	1.47617	2.63973	high
		TCGA-D7-6520	1.56986	0	0.116897	0.568519	0.751035	0.796847	0.329661	low
		TCGA-HU-A4G6	2.02192	0	0	0.192068	0.133564	0.0825664	0.524247	low
		TCGA-BR-A4IY	1.07397	0	0	0.587557	0	0.540523	1.24623	high
		TCGA-BR-7197	0.767123	0	0	0.132643	0.258941	0.376846	0.498915	low
		TCGA-HF-7134	4.35068	0	0	0.542803	0.208517	0.249506	0.606165	low
		TCGA-RD-A7BW	0.427397	1	1.44509	1.65508	0	1.40398	12.9602	high
		TCGA-BR-8683	0.821918	1	0.128689	0.692427	0.22367	1.35231	1.7746	high
		TCGA-BR-6707	1.65753	1	0	0.657457	0.436908	0.193078	0.371742	low
		TCGA-MX-A663	0.821918	1	0.0569996	1.29561	0.283803	0.823749	1.25078	high
		TCGA-D7-A6EX	0.942466	0	0.177471	0.343806	0	0.335941	1.06867	high
		TCGA-CD-A4MJ	1.05205	0	0	0.30871	0.196859	0.422448	0.644822	low
		TCGA-VQ-A91V	3.55342	0	0.0487942	0.240986	0.0866479	0.129481	0.641574	low
		TCGA-BR-A44T	2.84384	0	0.324465	0.637193	0.154972	0.755828	1.40275	high
		TCGA-BR-8362	1.09041	1	0.0880059	0.956949	0.359184	0.330558	0.609279	low
		TCGA-D7-A4YV	0.493151	0	0	1.08223	0.339594	0.599889	0.793026	low
		TCGA-BR-8361	2.59178	0	0	0.416299	0.246469	0.154583	0.485113	low
		TCGA-BR-A452	0.627397	1	0	0.131458	0.068602	0.390117	0.761876	low
		TCGA-HU-A4HB	1.30685	1	0	1.00245	0	0.436695	1.38786	high
		TCGA-VQ-A8E7	3.11781	0	0	0.0833836	0.0851527	0.393746	0.720744	low
		TCGA-BR-6455	1.15616	1	0.0588014	1.14385	0	0.155231	1.22141	high
		TCGA-VQ-A91K	5.10137	0	0	0.683113	0.372395	0.301588	0.474602	low
		TCGA-BR-6454	0.00273973	0	0	0.580821	0	0.206268	0.934819	low
		TCGA-VQ-A94T	0.936986	1	0	0	0	0.184471	0.697476	low
		TCGA-B7-A5TI	1.63014	0	0	0.397146	0	0.305445	0.932589	low
		TCGA-D7-6522	1.55068	0	0	1.67821	0.204516	0.27274	1.06623	high
		TCGA-BR-A4IV	2.38082	1	0.658463	0.498047	0.531968	1.0481	0.959847	low
		TCGA-BR-6803	2.6	0	0.294665	0.939527	0.217851	0.506602	1.11647	high
		TCGA-BR-4191	1.52877	1	0	1.71471	0	0.637749	2.30532	high
		TCGA-VQ-A8PC	3.85479	1	0.151339	0.932968	0.0926134	0.40294	1.19839	high
		TCGA-VQ-AA6A	3.24384	0	0	0.144699	0.654985	0.231924	0.187974	low
		TCGA-BR-4371	0.00273973	0	0	0.210015	0.214125	0.498761	0.632604	low
		TCGA-IN-A6RJ	1.03836	0	0	0.0866479	0	0.10675	0.680128	low
		TCGA-CD-8529	1.02466	0	0.0497702	0.89933	0	0.2529	1.17433	high
		TCGA-F1-6875	6.01918	1	0	0.191689	0.100978	0.458697	0.774632	low
		TCGA-VQ-A8DZ	1.08493	1	0	0.42374	0	0.596076	1.20925	high
		TCGA-D7-6818	1.03014	1	0.063779	1.18549	0.112767	0.168	0.989924	high
		TCGA-SW-A7EB	0.482192	0	0	0.134221	0.675726	0.0847446	0.157779	low
		TCGA-CD-A486	0.526027	1	0	0.659925	0	0.364797	1.11051	high
		TCGA-CD-8527	0.59726	1	0	0.462262	0.207018	0.189666	0.556383	low
		TCGA-HU-A4GQ	0.00821918	1	0.249263	0.377401	0	0.656908	1.507	high
		TCGA-D7-A4Z0	1.23014	0	0	0.417272	0.174279	0.333309	0.660748	low
		TCGA-D7-A6EZ	1.69315	1	0	0.742092	0.100709	0.233397	0.829886	low
		TCGA-B7-A5TK	0.789041	0	0.287236	0.473112	0	0.740194	1.74222	high
		TCGA-BR-6563	3.26027	0	0.0806577	1.28901	0	0.617204	1.9704	high
		TCGA-HU-A4GX	1.68767	0	0	0.324465	0.0606008	0.0371713	0.628949	low
		TCGA-VQ-A8P8	2.58082	0	0	0.229957	0	0.425244	0.954231	low
		TCGA-FP-8631	0.0465753	0	0	0.988412	0	0.543595	1.50994	high
		TCGA-HU-A4H2	1.07945	0	0	0.407407	0.0472592	0.253626	0.80939	low
		TCGA-HU-8238	0.126027	0	0	0.606916	0	0.290306	1.01655	high
		TCGA-B7-A5TN	0.786301	0	0	0.80686	0	0.49682	1.3318	high
		TCGA-BR-8687	0.684932	1	0	0.27858	0.0870554	0.338225	0.750791	low
		TCGA-BR-6453	1.32877	0	0	0.54666	0.100843	0.206393	0.739309	low
		TCGA-VQ-A91U	0.142466	1	0	0.458172	0	0.448055	1.08366	high
		TCGA-ZQ-A9CR	0.0657534	1	0	0.310456	0	0.674099	1.22491	high
		TCGA-VQ-A91Q	1.73425	1	0.0496308	0.244765	0.394734	0.850079	0.608791	low
		TCGA-BR-8077	0.0575342	0	0	0.727093	0	0.762561	1.60787	high
		TCGA-D7-A6EY	0.953425	1	0	0.601887	0.121811	0.247563	0.750972	low
		TCGA-RD-A8N1	9.6411	0	0	0.313246	0	0.633385	1.18477	high
		TCGA-CG-4442	0.00273973	0	0	0.349818	0	0.473943	1.05252	high
		TCGA-CD-A487	1.02466	0	0.238665	0	0	1.27769	2.12093	high
		TCGA-VQ-A8PF	0.208219	1	0.0490731	0.959696	0	0.226632	1.18097	high
		TCGA-BR-4257	0.805479	1	0	1.57143	0	0.789854	2.45209	high
		TCGA-BR-8371	0.983562	1	0.732486	0.404467	0.338453	1.10024	1.54523	high
		TCGA-RD-A8N5	4.7863	1	0	0.970706	0	0.848317	1.94047	high
		TCGA-VQ-A91W	5.07123	0	0	0.817705	0.0706641	0.185613	0.881376	low
		TCGA-BR-8286	2.45205	0	0	0.911883	0.104337	0.374066	1.00555	high
		TCGA-HU-A4H4	1.9863	0	0	0.222434	0	0.191815	0.779599	low
		TCGA-IN-8462	1.56712	0	0	0.356144	0	0.470719	1.05278	high
		TCGA-HU-A4GU	0.547945	0	0	0.0404015	0.491289	0.255319	0.260292	low
		TCGA-CG-5717	0.580822	1	0	0.627513	0	0.1644	0.922227	low
		TCGA-BR-8485	0.767123	0	0	0.482642	0.659559	1.06412	0.443166	low
		TCGA-CD-8531	1.04932	0	0	1.62747	0.118227	0.302407	1.28718	high
		TCGA-VQ-AA6D	1.4274	0	0	0	0.116631	1.20345	1.28879	high
		TCGA-D7-A6EV	0.936986	0	0	0.227495	0.188528	0.633013	0.755814	low
		TCGA-F1-6177	0.00273973	0	0	0.387914	0.109427	0.131721	0.63182	low
		TCGA-BR-6706	1.50411	1	0.102457	0.602932	0.179384	0.380175	0.802772	low
		TCGA-VQ-AA69	2.36712	0	0	0.634407	0.230941	0.109695	0.535327	low
		TCGA-BR-A4J7	2.70959	0	0.495797	1.14718	0	0.705845	2.72787	high
		TCGA-BR-6456	1.4411	1	0.0628125	1.3598	0.214125	0.849038	1.53893	high
		TCGA-BR-7715	2.80274	0	0.287472	0.513188	0.307895	0.194717	0.572808	low
		TCGA-D7-8575	1.51781	1	0	0.928882	0.116232	0.819014	1.44236	high
		TCGA-HU-A4GH	0.980822	0	0	0.2444	0.294312	0.401194	0.497332	low
		TCGA-BR-4363	0.00273973	0	0	0.808344	0.205893	1.56379	2.11392	high
		TCGA-IN-A7NU	0.975342	0	0	0.414352	0	0.270589	0.91273	low
		TCGA-CG-4440	0.334247	1	0	0.478092	0	1.31388	2.28484	high
		TCGA-HU-A4HD	2.78356	0	0	0.379732	0.0513025	0.503145	0.979169	high
		TCGA-D7-6528	1.26849	0	0	0.422448	0.300534	0.577441	0.620049	low
		TCGA-R5-A7ZF	0.709589	1	0	0	0	0.186501	0.698682	low
		TCGA-VQ-AA6J	2.29589	0	0	0.400538	0.0708015	0.434134	0.893866	low
		TCGA-VQ-A8PD	1.3589	1	0	0.598365	0	0.43957	1.14952	high
		TCGA-BR-7716	3.31507	0	0	0.845671	0	0.286526	1.13425	high
		TCGA-HU-8610	0.0630137	0	0	0.601601	0	0.341758	1.05937	high
		TCGA-HF-7133	5.25479	0	0	0.586693	0	0.361993	1.0702	high
		TCGA-CG-4443	2.49863	0	0	0.922578	0.562768	0.311968	0.354861	low
		TCGA-VQ-AA6I	1.34521	1	0	0.2949	0.388245	0.523562	0.461084	low
		TCGA-VQ-A925	0.378082	1	0.0387171	0.193456	0	0.545672	1.07027	high
		TCGA-BR-7717	1.51233	1	0.16221	0.540027	0.0993625	0.0309716	0.720812	low
		TCGA-IN-A6RI	1.53151	0	0	0.0919367	0	0.113167	0.685561	low
		TCGA-BR-7703	3.0137	0	0	0.690283	0.112233	0.228726	0.786711	low
		TCGA-BR-4368	0.00273973	0	0.171207	0.799087	0	1.24878	2.86684	high
		TCGA-BR-6457	1.13973	0	0.255803	0.513188	0.522357	0.339023	0.397114	low
		TCGA-CG-5720	0.0821918	1	0	0.835924	0.0932897	0.165687	0.832216	low
		TCGA-CD-8536	1.03562	0	0	0.355129	0	0.343919	0.944681	low
		TCGA-BR-8686	1.73973	1	1.06819	1.01885	0	0.104202	2.38214	high
		TCGA-VQ-A8PJ	0.224658	1	0	0.1129	0.0777899	1.14489	1.40694	high
		TCGA-D7-A4YX	3.03562	0	0	0.251083	0.175557	0.160791	0.526025	low
		TCGA-IN-A7NT	0.884932	0	0	0	0.271904	1.29178	0.992272	high
		TCGA-RD-A7BT	0.717808	1	0	0.307312	0	0.724039	1.27617	high
		TCGA-BR-6566	2.73151	0	0	0.585636	0	0.250598	0.972954	low
		TCGA-D7-6524	1.48767	0	0	0.89933	0.287945	0.869556	1.02334	high
		TCGA-BR-4292	0.00273973	0	0	0.331476	0	0.126312	0.776318	low
		TCGA-BR-8373	1.23288	0	0	0.767231	0.224905	1.15646	1.40692	high
		TCGA-IN-AB1V	1.31233	0	0.148999	0.328377	0.334568	0.580338	0.618798	low
		TCGA-VQ-A8DV	1.10411	1	0	0.352307	0.0614306	0.719403	1.13656	high
		TCGA-RD-A8N2	9.69863	0	0.569297	0.858618	1.17996	1.34312	0.335387	low
		TCGA-KB-A6F7	5.30137	0	0.146655	0.885965	0.132511	0.121148	0.842822	low
		TCGA-CG-5718	3	1	0	1.18326	0.0827026	0.215616	1.04689	high
		TCGA-D7-6822	1.0274	0	0.0608775	0.204141	0.551491	0.533663	0.32763	low
		TCGA-VQ-A922	0.753425	1	0	0.300768	0.250234	0.874758	0.840742	low
		TCGA-VQ-A8P3	3.10137	0	0	0.0380147	0.0765591	0.179384	0.598922	low
		TCGA-VQ-A927	0.547945	1	0.0479571	0.307778	0	0.564817	1.15632	high
		TCGA-BR-A4PD	1.72055	0	0	0.549718	0.259785	0.709291	0.804652	low
		TCGA-D7-6521	1.54521	0	0	1.24951	0.248049	0.751292	1.19048	high
		TCGA-VQ-A94R	3.54521	1	0	0.90889	0.675816	1.23278	0.60396	low
		TCGA-FP-8099	1.42192	0	0	0.636079	0.0930192	0.468844	0.980608	high
		TCGA-BR-8484	2.09863	1	0	0.455755	0	1.28659	2.20897	high
		TCGA-BR-A4QM	0.427397	0	0.0294175	0.284514	0	0.225275	0.844732	low
		TCGA-RD-A8N0	3.3863	0	0	0.78073	0	0.243913	1.06082	high
		TCGA-CG-4305	1.32877	0	0.0657102	1.18466	0	0.356257	1.48521	high
		TCGA-BR-8367	2.19452	1	0.068602	0.892974	0.121015	1.11703	1.90566	high
		TCGA-CG-5724	1.00274	1	0.319387	0.83649	0	0.491597	1.71577	high
		TCGA-BR-4279	0.79726	1	0.352307	1.29965	0.0870554	0.857503	2.47517	high
		TCGA-BR-A4J5	2.36164	0	0.158725	1.20514	0.556405	1.22243	1.00691	high
		TCGA-BR-4187	0.386301	1	0.374956	1.54987	0.0931545	1.09397	3.42024	high
		TCGA-CG-4477	2.58082	0	0.0576929	0.517326	0	0.902344	1.71391	high
		TCGA-F1-A448	1.7726	0	0	0.552967	0.0706641	0.673014	1.1774	high
		TCGA-HU-A4H0	0.175342	0	0	0.565597	0.0809305	0.0738202	0.695792	low
		TCGA-VQ-A8PQ	1.30411	1	0	1.11577	0.0977456	0.37629	1.12526	high
		TCGA-BR-8483	0.449315	0	0	0	0	0.468531	0.888124	low
		TCGA-D7-6527	0.854795	1	0	0.3744	0	0	0.711507	low
		TCGA-CD-8525	1.04932	0	0.0640551	0.0565835	0	0.319387	0.843751	low
		TCGA-BR-A4CS	0.123288	1	0	0.0881416	0	0.363564	0.846788	low
		TCGA-HU-A4H6	1.76438	0	0	0.785927	0.16337	0.285106	0.772895	low
		TCGA-BR-8297	0.616438	0	0.929488	0.328951	0.158596	0.724912	1.85984	high
		TCGA-BR-A4QL	1.34521	1	0.0289934	0.214871	0	0.165687	0.776744	low
		TCGA-CG-4441	1.16712	1	0	0.352871	0.0880059	0.70496	1.06011	high
		TCGA-FP-8211	1.13151	0	0	0.40174	0.138683	0.126841	0.594405	low
		TCGA-BR-8058	3.10411	0	0	0.721241	0	0.632547	1.43555	high
		TCGA-BR-A4J8	1.12603	0	0.119157	0.40305	0.054779	0.590243	1.1589	high
		TCGA-BR-8369	1.16986	0	0.253626	0.592349	0.0963968	1.02027	1.84987	high
		TCGA-B7-5818	0.975342	0	0	0.801655	0	0	0.870609	low
		TCGA-FP-7998	1.85753	0	0	0.593497	0.25689	0.306379	0.58676	low
		TCGA-VQ-A8P2	3.17808	0	0	0.111566	0	0.0354832	0.647698	low
		TCGA-HU-A4GF	2.15068	0	0	0.495593	0.0900404	0.555129	0.993937	high
		TCGA-BR-6709	1.0137	1	0	0.521855	0.13606	1.91165	2.88788	high
		TCGA-BR-4361	0.00273973	0	0	0.777451	0	1.26436	2.52329	high
		TCGA-BR-8284	0.671233	1	0.0533894	0.735176	0	0.766044	1.68614	high
		TCGA-CG-4465	0.750685	1	0	1.06585	0.100305	0.72779	1.47388	high
		TCGA-VQ-AA64	1.53425	1	0	0.347439	0	0.498455	1.07349	high
		TCGA-BR-7704	2.93699	0	0	0.896931	0	0.313826	1.18935	high
		TCGA-B7-A5TJ	0.917808	0	0	0.386259	0.227741	0.187008	0.512025	low
		TCGA-VQ-A8PU	2.27945	1	0	0.201257	0	0.354339	0.88628	low
		TCGA-HU-A4G9	2.01644	0	0	0	0.0931545	0	0.487165	low
		TCGA-CG-5723	6.83836	0	0	0.458172	0.363227	0.491186	0.511522	low
		TCGA-BR-4256	0.778082	1	0.351402	1.0655	0.26111	1.22663	2.07864	high
		TCGA-EQ-8122	0.665753	1	0.0441843	0.379954	0.153027	0.475811	0.793746	low
		TCGA-BR-8078	2.46575	0	0	0.635151	0.262193	0.425352	0.654586	low
		TCGA-BR-8679	0.00273973	0	0.0549179	0.348912	0.355467	0.573084	0.552355	low
		TCGA-CG-5716	0.00273973	0	0	0.316262	0.0996319	0.148609	0.632931	low
		TCGA-CG-5734	0.665753	1	0	0.887993	0	0.233643	1.10625	high
		TCGA-BR-8291	1.66301	1	0.0603241	1.81496	0	0.784504	2.86755	high
		TCGA-BR-A4J2	1.18082	0	0.0387171	0.800082	0.0687396	1.10862	1.98241	high
		TCGA-BR-8591	2.34521	0	0	0.208143	0.0886844	0.206643	0.64703	low
		TCGA-FP-A4BF	0.460274	1	0	1.49651	0	0.552672	1.93438	high
		TCGA-VQ-A8PO	0.772603	1	0	0.432639	0	0.854634	1.51309	high
		TCGA-BR-7959	2.76712	0	0.0325241	0.444985	0.1137	0.594835	0.977582	low

## Sheet: table S4
		The sample information of Test set
		id	futime	fustat	AC012055.1	LINC01150	AC053503.4	AC107021.2	riskScore	risk
		TCGA-BR-A4J4	0.0438356	0	0.0475384	0.468635	0	0.242572	0.948168	low
		TCGA-BR-A4IZ	0.747945	1	0.106214	1.03872	0.064607	1.39369	3.00418	high
		TCGA-RD-A7C1	1.38904	1	0.588229	0.981999	0.240131	0.992406	2.05293	high
		TCGA-BR-6852	3.74521	0	0	0.57947	0.324695	0.0718999	0.412211	low
		TCGA-BR-7851	1.03562	0	0.216113	0.61711	0.368154	0.459537	0.626291	low
		TCGA-BR-A4J1	0.060274	1	0	0.257011	0.110631	0.626766	0.902608	low
		TCGA-D7-6526	1.43288	0	0	0.213627	0	0.161823	0.756805	low
		TCGA-FP-7735	0.290411	1	0	0.405448	0	0.157044	0.825215	low
		TCGA-MX-A5UJ	1.64384	0	0	0.297368	0.233029	0.728051	0.769065	low
		TCGA-HU-A4G8	1.89041	0	0	0.283566	0.122606	0.249142	0.645893	low
		TCGA-VQ-A923	0.00273973	1	0	0.605684	0	0.404358	1.11947	high
		TCGA-VQ-A91N	1.56164	1	0	0.124196	0.166715	0.4755	0.660037	low
		TCGA-D7-8573	1.62466	0	0	0.384713	0.27274	0.088413	0.42676	low
		TCGA-HF-A5NB	2.54247	0	0.0395596	0.197488	0.201383	0.365133	0.594708	low
		TCGA-BR-A4QI	1.7863	1	0.0329472	0.553262	0.115033	0.218843	0.745319	low
		TCGA-MX-A5UG	0.309589	1	0	0.932666	0.238298	1.20714	1.54284	high
		TCGA-CG-5732	5.75342	1	0	0.308594	0.0970714	0.172103	0.646955	low
		TCGA-CG-5719	0.0849315	0	0	0.64441	0.122341	0.280838	0.787301	low
		TCGA-CD-8532	0.969863	1	0	0.93742	0.617298	0.241718	0.299095	low
		TCGA-HU-A4GT	0.542466	0	0	0.0413832	0	0.148479	0.689797	low
		TCGA-BR-4280	0.550685	1	0	0.484705	0	1.49656	2.67734	high
		TCGA-CG-4469	0.589041	1	0	0.7554	0	0.369494	1.16639	high
		TCGA-HU-8243	0.493151	1	0.156785	1.10131	0	0.482229	1.70381	high
		TCGA-F1-6874	1.20548	0	0	0.869161	0.136585	0.124857	0.743376	low
		TCGA-HU-8244	2.03288	0	0	0.324235	0	0.316725	0.909706	low
		TCGA-F1-A72C	0.947945	0	0.141956	0.495593	0	0.722029	1.55184	high
		TCGA-BR-8690	0.890411	0	0	0.300182	0	0.654161	1.19848	high
		TCGA-CD-5803	0.934247	1	0.0927487	1.43141	0.162855	0.367707	1.20858	high
		TCGA-EQ-A4SO	1.35342	0	0	0.0321008	0.185993	0.6515	0.703962	low
		TCGA-CG-4460	1.83288	1	0	0.301705	0.183582	0.365581	0.630221	low
		TCGA-BR-A4CR	0.00273973	0	0	0.533165	0	1.16839	2.07205	high
		TCGA-HU-A4H3	2.41644	0	0	0.289362	0.138552	0.819668	1.01652	high
		TCGA-VQ-A94P	0.221918	1	0.893518	0.462262	0.402067	1.2661	1.80142	high
		TCGA-VQ-A8E3	1.81096	1	0.115566	0.699552	0	0.213254	1.08636	high
		TCGA-BR-8380	0.0575342	0	0.510658	0.718964	0.272979	0.831958	1.38836	high
		TCGA-BR-6801	3.35068	0	0.0469799	0.232661	0.0835197	0.217603	0.69253	low
		TCGA-R5-A7O7	3.80548	0	0	0.480886	0.381837	0.452068	0.480342	low
		TCGA-HU-A4H5	1.98356	0	0	0.621899	0.0736832	0.193078	0.803361	low
		TCGA-CD-5804	0.00273973	0	0.158078	1.15277	0.272859	0.528571	1.0061	high
		TCGA-CD-8526	1.04384	0	0.0970714	0.54587	0.170181	0.4246	0.824475	low
		TCGA-IN-8663	0.282192	1	0	0.465504	0	0.468531	1.10653	high
		TCGA-VQ-A8PM	0.156164	1	0	0.429214	0.149129	0.411969	0.750279	low
		TCGA-BR-8381	0.613699	0	0	1.35118	0	0.451752	1.65747	high
		TCGA-SW-A7EA	1.5863	0	0	0.170822	0	0.391548	0.901725	low
		TCGA-BR-8676	0.627397	0	0	0	0.151079	0.0475384	0.447409	low
		TCGA-BR-7723	2.39452	1	0	0.747258	0.244644	0.477885	0.74971	low
		TCGA-R5-A7ZE	1.51781	1	0	0.0405418	0	0.234624	0.74195	low
		TCGA-BR-4357	0.00273973	0	0	1.20326	0	0.813278	2.10216	high
		TCGA-VQ-A94U	2.24384	0	0	0.39594	0	0.349592	0.967726	low
		TCGA-BR-8081	2.68767	0	0	0.775261	0	0.384492	1.1925	high
		TCGA-BR-8372	2.60548	0	0.0564448	0.767909	0	0.0615688	0.942666	low
		TCGA-CD-A489	0.942466	1	0.266157	0.864493	0	0.996823	2.56573	high
		TCGA-BR-A453	0.506849	1	1.88084	0.602362	0.851439	1.09146	1.33063	high
		TCGA-BR-8589	2.26027	0	0	0.823586	0	0.102188	0.959565	low
		TCGA-CD-A48C	0.967123	1	0	0.552082	0	0.658189	1.35454	high
		TCGA-CD-5801	1.09863	1	0	0.96229	0.127237	0.0398403	0.737402	low
		TCGA-BR-8680	2.66301	0	0	0.445939	0	1.21388	2.06687	high
		TCGA-CG-5722	0.0821918	0	0	0.460795	0.132379	0	0.556252	low
		TCGA-VQ-AA6F	4.50959	0	0	0.266037	0	0.688941	1.21472	high
		TCGA-VQ-A8DU	0.454795	1	0	0.0797024	0	0.754032	1.17571	high
		TCGA-HJ-7597	2.20548	1	0.0574156	0.441377	0.196859	0.882213	1.06058	high
		TCGA-VQ-A8PH	1.06575	1	0	0.124857	0	0.742351	1.18918	high
		TCGA-BR-8382	2.08767	1	0	0.531269	0	0.298658	0.987861	high
		TCGA-KB-A93H	3.13699	0	0	0	0.0955869	0.297133	0.623965	low
		TCGA-BR-8588	1.06575	0	0.128029	1.07245	0	0.70779	1.99205	high
		TCGA-IN-A7NR	0.542466	0	0	0.494876	0.222928	0.383386	0.643656	low
		TCGA-FP-7916	1.1726	1	0.0499095	1.18244	0	0.38648	1.50405	high
		TCGA-HU-8604	1.90137	0	0	0.166458	0	0.565792	1.04364	high
		TCGA-VQ-AA6B	2.74521	0	0	0.0743684	0.0760117	0.784253	1.02049	high
		TCGA-BR-8590	0.778082	1	0.388796	0.904272	0	0.744592	2.31654	high
		TCGA-CD-8535	1.06849	0	0	0.375067	0.10541	0.215492	0.680282	low
		TCGA-HU-8249	2.4137	0	0	0.153416	0	0.158337	0.733407	low
		TCGA-BR-7901	0.287671	1	0.0966667	0.38405	0	0.716245	1.41519	high
		TCGA-BR-7958	2.46301	0	0	0.66339	0	0.240009	1.0003	high
		TCGA-BR-A4J6	0.0547945	0	0	0.224658	0.0607392	0.449535	0.851837	low
		TCGA-FP-8209	4.96164	1	1.16665	0.865681	0.804384	1.33885	1.19405	high
		TCGA-CD-8534	1.00548	0	0.132511	0.358734	0.299362	0.433066	0.590265	low
		TCGA-VQ-A924	4.61918	1	0	0.539432	0.158078	0.471552	0.815491	low
		TCGA-BR-8080	0.8	1	0.253021	0.714927	0.186374	0.827413	1.36812	high
		TCGA-BR-4369	0.00273973	0	0.0569996	0.773152	0	0.992188	2.08655	high
		TCGA-D7-A4YU	1.36986	0	0.356031	0.944259	0	0.252173	1.51447	high
		TCGA-CG-5725	1.25205	1	0	0.218967	0	0.326652	0.872921	low
		TCGA-IN-AB1X	1.12603	0	0	0.326767	0.332966	0.259423	0.421479	low
		TCGA-BR-4370	0.00273973	0	0.0558898	0.732573	0.0990932	1.25205	2.05802	high
		TCGA-VQ-A91Y	0.810959	1	0.664756	0.978342	0.0866479	0.983751	3.0081	high
		TCGA-VQ-A8PK	1.48767	1	0.0650208	0.266637	0	0.462157	1.05285	high
		TCGA-HU-A4GJ	1.78082	0	0	0.296193	0.128425	0.208392	0.619752	low
		TCGA-BR-8486	0.00273973	0	0	0.335369	0	0.440421	1.01598	high
		TCGA-IN-7806	3.03014	0	0	0.370834	0.180148	0.570074	0.780648	low
		TCGA-IN-A6RL	1.11233	1	0.0924781	0.159242	0	0.325617	0.909905	low
		TCGA-VQ-A8P5	0.643836	1	0.589476	0.671475	0	1.07204	3.19582	high
		TCGA-MX-A666	1.16986	0	0.105946	0.522257	0.185359	0.501923	0.848307	low
		TCGA-BR-7957	0.756164	1	0.309642	1.20176	0.100036	1.10755	2.75131	high
		TCGA-BR-4253	0.339726	1	0	1.05471	0	0.415759	1.39744	high
		TCGA-D7-8578	1.76164	0	0.103397	0.72657	0.093425	0.405666	1.0486	high
		TCGA-BR-8363	0.0219178	1	0.0434845	0.489543	0.077243	0.379177	0.906936	low
		TCGA-RD-A8MV	10.1918	0	0	0.375401	0.165301	0.244035	0.612233	low
		TCGA-FP-8210	0.419178	1	0.924176	1.21257	0.691623	0.433066	0.690757	low
		TCGA-D7-A748	0.361644	1	0	1.78985	0	0.295135	1.78472	high
		TCGA-CD-5798	1.11781	0	0.398022	1.52552	0.218223	0.650856	1.79993	high
		TCGA-R5-A7ZI	6.21096	0	0	0.123004	0	0	0.631844	low
		TCGA-BR-8364	1.84932	0	0.886277	1.45591	0.326882	0.856548	2.3797	high
		TCGA-BR-8059	1.20274	1	0.373398	0.290424	0	0.907275	1.96752	high
		TCGA-D7-6525	1.11233	1	0	0.781066	0.229711	0.27453	0.661848	low
		TCGA-VQ-A8E0	1.53973	1	0.0461418	0.571434	0	0.213503	0.969997	low
		TCGA-CD-A4MG	0.547945	1	0	0.752663	0.132906	0.303693	0.825743	low
		TCGA-BR-8366	0.0794521	0	0	1.4177	0	0.51167	1.79982	high
		TCGA-VQ-A8E2	3.6137	0	0.126709	0.609093	0.580338	1.12267	0.646728	low
		TCGA-D7-A4YT	1.18904	0	0	0.293724	0.596744	0.320658	0.246764	low
		TCGA-KB-A93G	1.67945	0	0	0.794437	0.115433	2.19915	4.38662	high
		TCGA-HU-A4G3	0.465753	0	0	0.463727	0.119024	0.160275	0.657141	low
		TCGA-FP-A9TM	0.517808	0	0	0.657914	0	0.417812	1.16063	high
		TCGA-CG-4437	0.671233	0	0	0.795351	0.115699	0.172103	0.781963	low
		TCGA-VQ-A8DT	4.06575	0	0	0.359634	0.067914	0.121413	0.676187	low
		TCGA-CG-4436	0.665753	0	0	0.229465	0	0.146525	0.752629	low
		TCGA-HU-A4GP	0.747945	0	0	0.231064	0.0713508	0.225645	0.690185	low
		TCGA-VQ-AA68	3.63836	0	0	0.282736	0	0.601887	1.13695	high
		TCGA-D7-8576	1.22192	1	0	0.563158	0.273814	0.867659	0.898804	low
		TCGA-CD-A4MH	1.01644	0	0	0.104739	0	1.10004	1.59685	high
		TCGA-BR-8677	2.2274	0	0.101381	1.38062	0	1.18453	3.38698	high
		TCGA-BR-6452	2.89041	0	0	0.726395	0.189919	0.201006	0.660455	low
		TCGA-BR-8384	0.309589	0	0.967906	1.58871	0.482125	1.60791	3.64967	high
		TCGA-BR-4267	0.515068	1	0	0.712111	0	0.321004	1.0966	high
		TCGA-BR-7722	1.27671	1	0	0.736302	0.105142	0.69537	1.21431	high
		TCGA-D7-6518	1.59452	0	0.132906	0.69893	0.230941	0.577151	0.909097	low
		TCGA-CG-4301	0.252055	0	0	1.38184	0	0.775093	2.21406	high
		TCGA-D7-6817	1.06575	0	0	0.875544	0.130536	0.488001	1.0289	high
		TCGA-CD-5800	1.09589	0	0	1.18954	0.225028	0.237931	0.786026	low
		TCGA-D7-5577	2.14247	1	0	1.32516	0	0.128821	1.24395	high
		TCGA-RD-A8MW	3.1589	1	0	0.219587	0	0.618427	1.11917	high
		TCGA-D7-A6F0	1.85753	0	0	1.34238	0.240009	0.525568	1.0446	high
		TCGA-CD-8524	1.06301	0	0	0.645978	0.230203	0.375957	0.67617	low
		TCGA-HU-A4GD	1.89589	0	0.119024	1.60687	0	0.55562	2.2373	high
		TCGA-IN-A6RS	1.04932	0	0	0.0427844	0.243913	0.355806	0.485254	low
		TCGA-CD-A4MI	0.980822	1	0.210139	0.578311	0.111833	0.731531	1.34475	high
		TCGA-BR-4294	0.00273973	0	0	0.428893	0	0.460166	1.07985	high
		TCGA-BR-8592	0.523288	1	0.79585	0.446891	0	1.05471	3.3153	high
		TCGA-VQ-A91D	0.975342	1	0	0.356144	0.22848	0.979879	0.989325	high
		TCGA-IN-A6RR	0.561644	1	0.268913	0.482332	0	0.661567	1.61389	high
		TCGA-VQ-A91X	0.791781	1	0	0.163241	0.0856966	0.199751	0.633841	low
		TCGA-BR-6565	0.764384	1	0.0601858	0.837943	0.106482	0.763497	1.40941	high
		TCGA-CD-8533	1.28219	0	0	0.508023	0.601506	1.03351	0.495584	low
		TCGA-HU-A4GY	0.0219178	0	0.0833836	1.14071	0	0.619178	1.84403	high
		TCGA-BR-7707	2.9863	0	0	0.328607	0	0.0886844	0.750844	low
		TCGA-CD-5799	1.08493	0	0.0596322	0.706553	0	0.403486	1.22786	high
		TCGA-BR-7196	1.82466	0	0.1038	0.756596	0.264476	0.384492	0.721177	low
		TCGA-D7-A747	0.69863	1	0.74373	0.841651	0.344374	1.35344	2.34623	high
		TCGA-VQ-AA6K	1.03562	1	0	0.494364	0	0.348119	1.01251	high
		TCGA-R5-A805	0.769863	1	0	0.272262	0	0.584	1.11425	high
		TCGA-CG-4444	3.92055	0	0	0.773321	0	0.312549	1.12068	high
		TCGA-VQ-A91Z	4.63014	0	0	0	0.356369	0.352194	0.371522	low
		TCGA-D7-8574	1.43288	0	0.0569996	1.43408	0	0.481092	1.8458	high
		TCGA-BR-8296	1.29863	1	0.327802	1.46467	0	0.380508	2.11382	high
		TCGA-HU-8602	1.86027	0	0	0.507617	0	0.242572	0.931372	low
		TCGA-CG-4466	1.58082	0	0	0.279887	0.101516	0.593497	0.904654	low
		TCGA-RD-A8N6	0.745205	1	1.02595	0.3122	0.219711	0.60027	1.56469	high
		TCGA-CG-4438	4.50685	0	0.078883	0.375401	0	1.07416	1.88528	high
		TCGA-RD-A8N4	5.94795	0	1.74261	0.921132	0.484602	0.714224	2.23677	high
		TCGA-D7-A6F2	1.30411	0	0	0.364572	0.160146	0.601126	0.834592	low
		TCGA-FP-A4BE	0.923288	0	0	0.52647	0	0.131721	0.85514	low
		TCGA-BR-6458	1.61096	1	0	1.32516	0.378512	0.472072	0.733262	low
		TCGA-CG-5721	0.50137	0	0.164014	0.966578	0	0.178237	1.24129	high
		TCGA-HF-7132	6.4411	0	0	0.777283	0	0.399116	1.20858	high
		TCGA-VQ-A92D	5.56712	0	0	0.170951	0	0.326077	0.852928	low
		TCGA-CG-4462	0.00273973	1	0	2.02255	0.231187	1.11143	2.41671	high
		TCGA-ZA-A8F6	1.43836	0	0.53436	0.917164	0	0.777451	2.67842	high
		TCGA-VQ-A91S	2.73973	0	0.0473988	0.304745	0	0.988848	1.65549	high
		TCGA-D7-A74A	1.66301	0	0	0.281787	0	0.0272956	0.697053	low
		TCGA-B7-5816	2.22466	0	0	0.76901	0	0.447632	1.25459	high
		TCGA-BR-8678	2.06575	0	0	0.52697	0.12446	0.467488	0.868984	low
		TCGA-IN-7808	0.287671	1	0	1.16659	0.37362	0	0.460185	low
		TCGA-CG-4475	1.91507	0	0.0617071	0.758815	0	1.45444	3.08194	high
		TCGA-RD-A8N9	2.96712	0	0.0504669	0.427713	0.253626	0.830336	0.886804	low
		TCGA-BR-8060	0.953425	1	0.0612923	0.78785	0	1.63691	3.64802	high
		TCGA-BR-8682	2.71507	0	0.14104	0.747258	0	0.642471	1.63221	high
		TCGA-BR-8368	0.358904	0	0	0.31429	0.246591	0.0533894	0.42405	low
		TCGA-D7-8570	2.06027	0	0	1.05429	0.0791562	0.368489	1.13047	high
		TCGA-IN-A6RN	1.6274	0	0	0	0	0.76528	1.14316	high
		TCGA-FP-A8CX	0.0191781	0	0	0.239398	0.167229	0.269273	0.584153	low
		TCGA-HU-A4G2	2.02466	0	0	0.305562	0.178109	0.180148	0.54567	low
		TCGA-BR-8289	0.221918	1	0.158725	0.571725	0	0.362554	1.2001	high
		TCGA-CG-5726	2.4137	1	0	0.218719	0.115832	0	0.514271	low
		TCGA-BR-A4J9	0.0383562	0	0.881195	0.505993	0.324695	0.8819	1.55383	high
		TCGA-HU-8608	1.75616	0	0	0.422018	0.120086	0.144438	0.634237	low
		TCGA-HU-A4H8	0.739726	0	0	0.0691522	0.202386	0.105946	0.434675	low
		TCGA-BR-A4PF	0.0958904	0	0	0.794769	0	0.415867	1.23609	high
		TCGA-BR-6705	2.13425	1	0	0.998773	0.327572	0.794936	0.92373	low
		TCGA-VQ-A928	0.476712	1	0.0980152	0.455649	0.088413	0.912803	1.42998	high
		TCGA-IP-7968	0.210959	0	0	0.51924	0	0.498966	1.16474	high
		TCGA-FP-7829	1.6274	0	0	0.994073	0.308361	0.239887	0.59925	low
		TCGA-HU-A4GN	2.49863	0	0	0.149129	0.180657	0.199751	0.512488	low
		TCGA-KB-A93J	3.07945	0	0.0550568	0.349592	0	0.467279	1.09138	high
		TCGA-CD-A48A	1.03562	0	0.360533	0.558072	0	0.601031	1.70379	high
		TCGA-CD-5813	1.03288	1	0	1.33788	0.572987	0.340733	0.432769	low
		TCGA-VQ-A94O	1.75342	1	0	0.110363	0.314407	1.43307	1.07511	high
		TCGA-D7-A4YY	1.14795	0	0	0.840846	0.324811	0.334111	0.582774	low
		TCGA-RD-A8NB	1.40548	1	0.476434	0.619272	0.392647	0.606347	0.82166	low
		TCGA-VQ-AA6G	2.16986	1	0	0.221073	0.266517	0.617204	0.627818	low
		TCGA-R5-A7ZR	0.506849	1	0	0.147307	0	0.41511	0.909819	low
		TCGA-BR-4201	2.57534	1	0.265677	0.43957	0	0.963252	2.03932	high
		TCGA-BR-A44U	1.15616	1	0	0.277866	0	0.930245	1.49986	high
		TCGA-CG-4476	0.00273973	0	0.157302	1.4461	0	0.740712	2.49928	high
		TCGA-CG-4306	0.00273973	1	0	0.982802	0.0959919	0.773743	1.48752	high

## Sheet: table S5
	Tumor Mutation Burden (TMB)
		id	TMB score
		TCGA-BR-6564	0.473684
		TCGA-BR-4184	70.4211
		TCGA-VQ-A91A	2.76316
		TCGA-F1-6874	20.7632
		TCGA-CD-A4MH	1.55263
		TCGA-VQ-A91N	2.15789
		TCGA-CG-5722	1.71053
		TCGA-BR-7901	3
		TCGA-CD-A48C	4.36842
		TCGA-FP-A8CX	1.89474
		TCGA-CG-4474	1.84211
		TCGA-D7-6822	5.28947
		TCGA-VQ-A922	2.92105
		TCGA-BR-4201	34.0263
		TCGA-VQ-A8DL	3.65789
		TCGA-D7-A4YX	1.52632
		TCGA-VQ-A8P3	6.02632
		TCGA-D7-6522	0.473684
		TCGA-HU-A4H3	21.5789
		TCGA-IN-A7NT	2.31579
		TCGA-HF-7134	5.71053
		TCGA-SW-A7EA	13.7632
		TCGA-MX-A5UG	0.684211
		TCGA-IN-A6RS	1.86842
		TCGA-VQ-AA68	3.78947
		TCGA-D7-A6EV	3.10526
		TCGA-CG-4469	6.52632
		TCGA-CD-5801	8.47368
		TCGA-BR-8295	1.13158
		TCGA-CD-A486	2.05263
		TCGA-BR-8592	0.605263
		TCGA-BR-6803	0.210526
		TCGA-BR-6452	96.8947
		TCGA-HU-A4GX	29.1579
		TCGA-D7-A74A	2.84211
		TCGA-HU-A4H5	5.94737
		TCGA-BR-8297	4.55263
		TCGA-D7-A6EX	2.5
		TCGA-BR-A4CR	1.23684
		TCGA-VQ-A8P5	4.47368
		TCGA-BR-4357	4.84211
		TCGA-HU-A4H8	26.8947
		TCGA-D7-A4YV	20.9474
		TCGA-VQ-A8P8	1.71053
		TCGA-BR-8686	2.07895
		TCGA-CG-4441	2.23684
		TCGA-BR-8361	36.7895
		TCGA-CD-8526	1.07895
		TCGA-VQ-A8PY	1.55263
		TCGA-BR-A4IV	0.263158
		TCGA-HU-A4H6	2
		TCGA-IN-8462	2.55263
		TCGA-CD-8528	2.02632
		TCGA-D7-8573	1.63158
		TCGA-BR-8589	24.1053
		TCGA-BR-6709	0.710526
		TCGA-BR-8059	16.4474
		TCGA-BR-8078	37.9211
		TCGA-KB-A6F7	2.31579
		TCGA-VQ-AA6G	2.71053
		TCGA-CD-8525	1.55263
		TCGA-BR-A44U	1.76316
		TCGA-HU-A4HD	3.92105
		TCGA-BR-A4J4	1.57895
		TCGA-VQ-A8PD	1.31579
		TCGA-HU-A4G9	17.7632
		TCGA-RD-A8MV	1.57895
		TCGA-R5-A805	2.60526
		TCGA-BR-8371	0.368421
		TCGA-BR-4370	25.1579
		TCGA-BR-4292	32.1053
		TCGA-CG-4460	41.7105
		TCGA-FP-8211	2.42105
		TCGA-CD-8530	1.52632
		TCGA-BR-8687	3.81579
		TCGA-RD-A7BS	0.815789
		TCGA-BR-7703	15.1053
		TCGA-CD-A4MJ	15.8947
		TCGA-D7-8575	1.05263
		TCGA-KB-A6F5	1.15789
		TCGA-CD-8527	4.97368
		TCGA-BR-8683	2.92105
		TCGA-BR-7707	28.7895
		TCGA-RD-A8N1	2.13158
		TCGA-D7-8578	1.15789
		TCGA-BR-8077	2.36842
		TCGA-VQ-A8E0	2.15789
		TCGA-R5-A7ZI	19.3158
		TCGA-BR-7723	3.18421
		TCGA-VQ-A8PC	2.63158
		TCGA-BR-8296	1.18421
		TCGA-BR-4280	16.9474
		TCGA-VQ-AA6D	16.2368
		TCGA-IN-A6RO	6.10526
		TCGA-CG-4455	0.815789
		TCGA-BR-8081	20.3421
		TCGA-VQ-A91E	17.7105
		TCGA-VQ-A8DV	1.52632
		TCGA-CG-4301	1.05263
		TCGA-BR-4369	3.5
		TCGA-VQ-A91W	0.815789
		TCGA-HU-A4GQ	42.6842
		TCGA-CD-A487	3.81579
		TCGA-R5-A7ZF	1.05263
		TCGA-CG-5734	1.55263
		TCGA-BR-A4J1	1.26316
		TCGA-CD-A4MI	23.6842
		TCGA-BR-6458	6.15789
		TCGA-CG-5723	40.7368
		TCGA-VQ-A94P	1.23684
		TCGA-BR-6455	1.71053
		TCGA-HU-8604	4.36842
		TCGA-CG-5727	2.97368
		TCGA-RD-A8N0	0.0526316
		TCGA-D7-A4YT	6
		TCGA-HU-A4H2	3.63158
		TCGA-VQ-A8PB	18.8684
		TCGA-VQ-A91K	30.0526
		TCGA-BR-8080	3.28947
		TCGA-HU-A4GP	3.71053
		TCGA-VQ-A923	1.89474
		TCGA-HU-A4HB	0.289474
		TCGA-VQ-A8P2	150.632
		TCGA-HU-A4GJ	0.0526316
		TCGA-HU-8249	3.02632
		TCGA-VQ-A91X	4.65789
		TCGA-D7-5579	3.05263
		TCGA-CG-4449	1.94737
		TCGA-BR-8369	4.13158
		TCGA-VQ-A927	0.842105
		TCGA-HU-A4GF	2.94737
		TCGA-RD-A8MW	1.47368
		TCGA-D7-6527	4.47368
		TCGA-BR-A4CS	3.13158
		TCGA-CG-4300	2.13158
		TCGA-ZQ-A9CR	2.21053
		TCGA-BR-8284	6.05263
		TCGA-BR-6802	9.92105
		TCGA-BR-6457	2.21053
		TCGA-CG-5725	2.34211
		TCGA-CG-4304	1.5
		TCGA-BR-8484	1.57895
		TCGA-VQ-A8PZ	1.5
		TCGA-CG-5728	32.3684
		TCGA-BR-6453	3.81579
		TCGA-VQ-A94T	1.44737
		TCGA-D7-A6ET	0.289474
		TCGA-F1-A72C	0.973684
		TCGA-VQ-A925	2.44737
		TCGA-KB-A93J	3.68421
		TCGA-IN-A6RR	2.84211
		TCGA-D7-6525	3.23684
		TCGA-BR-7197	3.65789
		TCGA-BR-A4PF	2.42105
		TCGA-BR-7851	31.0526
		TCGA-HU-A4GT	33.0789
		TCGA-HU-A4GN	25.3684
		TCGA-VQ-AA6B	1.78947
		TCGA-CG-5730	3
		TCGA-FP-A4BF	2.07895
		TCGA-VQ-A91V	5.05263
		TCGA-FP-8210	0.0789474
		TCGA-D7-6528	6.73684
		TCGA-CD-8531	5
		TCGA-VQ-A928	1.31579
		TCGA-RD-A8N4	0.0263158
		TCGA-VQ-A8PS	0.815789
		TCGA-CD-5799	0.684211
		TCGA-3M-AB47	2.42105
		TCGA-BR-8370	2.23684
		TCGA-BR-4371	2.94737
		TCGA-BR-6852	24
		TCGA-BR-7959	2
		TCGA-F1-A448	11.1579
		TCGA-D7-8572	3.76316
		TCGA-D7-6526	4.15789
		TCGA-CD-5813	3.34211
		TCGA-BR-8690	3.15789
		TCGA-HF-7131	1.84211
		TCGA-VQ-A8DT	3.81579
		TCGA-BR-8382	21.4474
		TCGA-CD-5804	1.5
		TCGA-VQ-A8PU	2.5
		TCGA-RD-A8N9	2.26316
		TCGA-VQ-A91Q	2.07895
		TCGA-D7-A6F0	2.44737
		TCGA-EQ-8122	3.71053
		TCGA-VQ-A92D	2.52632
		TCGA-R5-A7ZE	3.15789
		TCGA-KB-A93H	4.28947
		TCGA-VQ-A8PO	19.8947
		TCGA-CG-5726	29.2105
		TCGA-CG-4440	2.94737
		TCGA-BR-8360	20.0789
		TCGA-BR-4361	54
		TCGA-R5-A7O7	2.26316
		TCGA-BR-A4PE	4.26316
		TCGA-3M-AB46	3.94737
		TCGA-HU-8244	2.34211
		TCGA-FP-A4BE	34.2895
		TCGA-D7-6519	1.05263
		TCGA-BR-7196	1.39474
		TCGA-FP-8099	2.71053
		TCGA-BR-7722	0.789474
		TCGA-FP-7735	1.02632
		TCGA-BR-8364	0.342105
		TCGA-FP-A9TM	3
		TCGA-BR-8682	1.36842
		TCGA-BR-4267	1.89474
		TCGA-CG-4444	3.36842
		TCGA-HU-A4GH	16.6053
		TCGA-CG-5719	1.05263
		TCGA-D7-A4Z0	6.78947
		TCGA-BR-6456	0.921053
		TCGA-CD-5800	3.26316
		TCGA-BR-7717	2.60526
		TCGA-D7-A6F2	1.39474
		TCGA-HU-8238	3.63158
		TCGA-HF-A5NB	32.5263
		TCGA-BR-7704	7.5
		TCGA-VQ-AA6I	2.15789
		TCGA-HU-A4GD	1.65789
		TCGA-CG-4442	33.6842
		TCGA-BR-A4CQ	3.68421
		TCGA-CD-8524	3.05263
		TCGA-D7-A6EY	31.8421
		TCGA-BR-6706	4.15789
		TCGA-CD-8533	2.28947
		TCGA-CG-4438	2.94737
		TCGA-R5-A804	1.57895
		TCGA-D7-8570	2.26316
		TCGA-HU-A4GY	0.947368
		TCGA-BR-A4J5	1.65789
		TCGA-HU-A4G6	1.63158
		TCGA-BR-8591	35.3158
		TCGA-BR-8380	1.42105
		TCGA-KB-A93G	1.76316
		TCGA-BR-A4J8	1.55263
		TCGA-VQ-AA69	1.31579
		TCGA-D7-8574	0.5
		TCGA-FP-7998	1.28947
		TCGA-D7-6521	1.42105
		TCGA-D7-A4YY	9.97368
		TCGA-BR-4191	4.47368
		TCGA-CG-4437	11.1579
		TCGA-CD-5802	1.05263
		TCGA-VQ-A8PQ	0.131579
		TCGA-CG-4465	14.7632
		TCGA-BR-7715	2.81579
		TCGA-HF-7136	1.73684
		TCGA-BR-A4PD	3.23684
		TCGA-BR-8384	0.921053
		TCGA-VQ-A91U	2.86842
		TCGA-CG-5721	92.9211
		TCGA-BR-A4QM	2.02632
		TCGA-VQ-A8E7	1.86842
		TCGA-BR-6566	19.4474
		TCGA-BR-A4J7	0.736842
		TCGA-CG-4476	2.52632
		TCGA-IN-A7NU	1.86842
		TCGA-RD-A7BT	4.89474
		TCGA-BR-8680	132.684
		TCGA-BR-4366	2.81579
		TCGA-VQ-A8E3	17.1579
		TCGA-HU-A4GC	2.78947
		TCGA-HU-A4G3	2.21053
		TCGA-HU-A4H0	3.44737
		TCGA-F1-6875	1.68421
		TCGA-B7-A5TN	1.63158
		TCGA-IN-A6RN	2.10526
		TCGA-BR-4368	29.3947
		TCGA-RD-A7BW	1.13158
		TCGA-BR-6565	2.65789
		TCGA-VQ-A91Z	3.05263
		TCGA-CG-4475	1.10526
		TCGA-FP-7916	1.81579
		TCGA-BR-4188	1.65789
		TCGA-BR-8060	4.23684
		TCGA-BR-A453	0.894737
		TCGA-D7-8579	2.23684
		TCGA-VQ-AA6K	1.57895
		TCGA-BR-A4IY	3
		TCGA-BR-6707	1.39474
		TCGA-VQ-AA64	5.73684
		TCGA-VQ-A94R	6.28947
		TCGA-VQ-A91S	5.28947
		TCGA-RD-A8NB	13.1053
		TCGA-CG-4466	3.97368
		TCGA-D7-A74B	0.368421
		TCGA-BR-7716	3.23684
		TCGA-R5-A7ZR	1.44737
		TCGA-CD-8536	21.2632
		TCGA-BR-4183	0.973684
		TCGA-IN-A6RP	3.36842
		TCGA-CD-A489	1.52632
		TCGA-BR-6563	1.23684
		TCGA-BR-A4J6	0.684211
		TCGA-IN-A6RJ	2.18421
		TCGA-IN-8663	3.26316
		TCGA-B7-A5TJ	4.84211
		TCGA-CG-4477	2.94737
		TCGA-CG-5732	0.947368
		TCGA-BR-4187	0.421053
		TCGA-BR-4363	14.2105
		TCGA-HU-8602	37.8684
		TCGA-BR-8372	29.7895
		TCGA-SW-A7EB	2.84211
		TCGA-HU-A4G8	35.1842
		TCGA-BR-8058	0.842105
		TCGA-VQ-A8PK	1.97368
		TCGA-BR-8588	2.39474
		TCGA-HU-A4H4	13.8947
		TCGA-CG-4436	3.23684
		TCGA-HF-7133	1.63158
		TCGA-VQ-A8PX	13.0263
		TCGA-BR-6705	1.60526
		TCGA-BR-A44T	0.184211
		TCGA-CD-8529	8.28947
		TCGA-MX-A663	1.78947
		TCGA-BR-A4QI	2.60526
		TCGA-CD-A48A	4.84211
		TCGA-HU-8243	2.5
		TCGA-IN-7806	1.5
		TCGA-VQ-A8DZ	1.71053
		TCGA-D7-5577	2.52632
		TCGA-VQ-A94U	3.15789
		TCGA-IN-A6RI	2.10526
		TCGA-BR-7958	3.44737
		TCGA-B7-A5TI	13.8947
		TCGA-CD-5798	1.57895
		TCGA-BR-8367	1.26316
		TCGA-HJ-7597	16.5526
		TCGA-BR-8291	0.605263
		TCGA-RD-A8N6	3.23684
		TCGA-CG-4443	1.89474
		TCGA-CG-4462	1.18421
		TCGA-ZA-A8F6	1.02632
		TCGA-IN-AB1V	0.921053
		TCGA-CD-8532	0.684211
		TCGA-BR-8363	29.2895
		TCGA-VQ-A8PM	1.02632
		TCGA-BR-8286	2.73684
		TCGA-BR-4279	0.789474
		TCGA-BR-6801	0.868421
		TCGA-BR-8676	1.60526
		TCGA-BR-4255	1.07895
		TCGA-BR-A4QL	42
		TCGA-VQ-A8PE	2.5
		TCGA-BR-8486	1.21053
		TCGA-IN-A6RL	9.26316
		TCGA-B7-5816	26.2105
		TCGA-HU-A4GU	32.1053
		TCGA-CG-4306	26
		TCGA-VQ-A94O	1.28947
		TCGA-BR-8368	22.5526
		TCGA-IN-AB1X	2.65789
		TCGA-BR-7957	1.02632
		TCGA-VQ-A91Y	0.973684
		TCGA-D7-5578	4.57895
		TCGA-VQ-A8PH	4.31579
		TCGA-D7-A4YU	4.63158
		TCGA-HU-8245	1.39474
		TCGA-BR-8365	0.552632
		TCGA-CD-5803	0.684211
		TCGA-CG-5716	0.210526
		TCGA-BR-A4J2	0.605263
		TCGA-BR-4257	24.7105
		TCGA-F1-6177	30.1053
		TCGA-EQ-5647	1.57895
		TCGA-VQ-A91D	53.8421
		TCGA-MX-A5UJ	33.3158
		TCGA-VQ-A8E2	2.44737
		TCGA-BR-4294	0.631579
		TCGA-BR-4253	1.84211
		TCGA-BR-A4IZ	0.184211
		TCGA-D7-6820	1.55263
		TCGA-FP-7829	4.97368
		TCGA-VQ-A8PP	33.9737
		TCGA-BR-8487	66.5263
		TCGA-VQ-AA6A	1.94737
		TCGA-D7-6520	1.18421
		TCGA-HU-A4G2	0.921053
		TCGA-BR-8677	1.36842
		TCGA-VQ-A8PJ	3.31579
		TCGA-HU-8608	1.89474
		TCGA-BR-8483	2.47368
		TCGA-CG-5718	1.63158
		TCGA-EQ-A4SO	3.89474
		TCGA-CD-A4MG	53.4211
		TCGA-VQ-A8PF	1.97368
		TCGA-BR-6454	2.92105
		TCGA-B7-A5TK	0.947368
		TCGA-MX-A666	2.15789
		TCGA-HU-8610	1.28947
		TCGA-BR-A452	2.10526
		TCGA-D7-6815	2.42105
		TCGA-D7-A747	2.02632
		TCGA-CG-5720	1.5
		TCGA-BR-A4IU	0.447368
		TCGA-BR-8366	3.84211
		TCGA-D7-6518	1.28947
		TCGA-D7-6818	3.60526
		TCGA-IN-A7NR	1.52632
		TCGA-CG-5724	2.15789
		TCGA-D7-A6EZ	6.13158
		TCGA-CG-5733	25.5526
		TCGA-VQ-A8DU	3.07895
		TCGA-BR-8678	2.44737
		TCGA-VQ-AA6J	2.84211
		TCGA-RD-A7C1	5.68421
		TCGA-IP-7968	2.31579
		TCGA-BR-8285	2.05263
		TCGA-B7-5818	8
		TCGA-VQ-A8PT	31.7105
		TCGA-BR-4256	22.6579
		TCGA-BR-8373	1.63158
		TCGA-VQ-AA6F	1.05263
		TCGA-BR-8485	6.57895
		TCGA-CG-5717	1.86842
		TCGA-BR-4362	36.3421
		TCGA-CG-4305	28.5789
		TCGA-D7-A748	0.763158
		TCGA-FP-8631	1.94737
		TCGA-BR-8590	2.21053
		TCGA-D7-6524	1.60526
		TCGA-VQ-A924	31.9474
		TCGA-D7-6817	1.68421
		TCGA-IN-7808	2.31579
		TCGA-BR-8381	2.23684
		TCGA-RD-A8N5	0.631579
		TCGA-HF-7132	28.2368

## Sheet: table S6
The results of Estimating Relative Subsets of RNA Transcripts (CIBERSORT)
Mixture	B cells naive	B cells memory	Plasma cells	T cells CD8	T cells CD4 naive	T cells CD4 memory resting	T cells CD4 memory activated	T cells follicular helper	T cells regulatory (Tregs)	T cells gamma delta	NK cells resting	NK cells activated	Monocytes	Macrophages M0	Macrophages M1	Macrophages M2	Dendritic cells resting	Dendritic cells activated	Mast cells resting	Mast cells activated	Eosinophils	Neutrophils	P-value	Correlation	RMSE
TCGA-IP-7968-11A-01R-2203-13	0	0.0224943	0.178742	0.0425316	0	0.120803	0.000806126	0.0350922	0.06185	0	0	0	0.0187111	0	0.0246759	0.188211	0.00724515	0.0460542	0.190247	0	0	0.0625366	0.013	0.322514	0.949104
TCGA-CG-5730-11A-01R-1602-13	0	0	0.383077	0.0943342	0	0.136218	0.0120472	0.0222808	0.0468055	0	0	0.050453	0.0103629	0	0.0153384	0.0604804	0.0228814	0.0233189	0.11684	0	0.00456036	0.00100248	0.005	0.484543	0.876472
TCGA-BR-6802-11A-01R-1884-13	0.0237156	0	0.267843	0.333779	0	0.077468	0	0.0116164	0.0066926	0	0	0.0328088	0.00443153	0	0.0206325	0.0849695	0.0336515	0	0.0598235	0.00253057	0.0384195	0.00161758	0.009	0.402675	0.920921
TCGA-IN-8663-11A-01R-2402-13	0.0141093	0.0838235	0.00143444	0.0709518	0	0.220047	0	0	0.00186187	0	0	0	0.0130671	0	0.106187	0.108457	0.211641	0	0.14594	0	0	0.0224805	0.609	-0.00969487	1.07739
TCGA-IN-AB1V-11A-11R-A414-31	0.0500719	0	0.0220077	0.110106	0	0.278964	0.00999482	0.0227677	0.0595427	0	0.0192035	0.0146022	0.0141727	0	0.00862842	0.0498293	0.143512	0.0164119	0.180184	0	0	0	0.132	0.0917057	1.05076
TCGA-HU-8238-11A-01R-2343-13	0	0.0070273	0.268284	0.13329	0	0.204096	0	0.0267682	0.125612	0	0.0275071	0.0202282	0.000842342	0	0.0384601	0.0770765	0.00503204	0	0.0657766	0	0	0	0.011	0.373345	0.937532
TCGA-BR-7717-11A-01R-2055-13	0.128447	0.058447	0.224185	0.142455	0	0.102349	0	0.0506253	0.0857906	0	0.0133288	0	0.0118139	0.0191716	0.0267574	0.0391641	0.0183089	0.0193906	0	0.0258529	0.0130034	0.0209092	0.005	0.484227	0.875156
TCGA-BR-6453-11A-01R-1802-13	0.0232374	0.054434	0.227676	0.129386	0	0.223683	0.000749807	0.0402042	0.0521908	0.00693065	0	0.000481666	0.0145094	0.0239577	0.0142607	0.0303031	0.0275882	0.0199257	0.0308137	0.0513842	0	0.0282833	0.007	0.433288	0.902085
TCGA-BR-7851-11A-01R-2203-13	0	0.0437559	0.199581	0.169895	0	0.154935	0	0.0602815	0.102613	0	0.0011178	0.0356493	0.0130693	0	0.0321545	0.076999	0.0253899	0.00977135	0.0474426	0	0.01273	0.0146149	0.012	0.353234	0.943199
TCGA-IN-7806-11A-01R-2055-13	0.0434384	0	0.0131274	0.279952	0	0.0872349	0.0583281	0.0684593	0.072911	0	0.0296065	0	0.0222179	0	0	0.0528439	0.177364	0.0303466	0.0452709	0	0.0188996	0	0.45	0.00303947	1.09556
TCGA-CG-5734-11A-01R-1602-13	0	0.00392273	0.318736	0.0586338	0	0.227848	0.002073	0	0.0665389	0	0.021882	0	0.0295481	0.000399679	0.0398835	0.107056	0.0112535	0	0.0528092	0.0225915	0.021991	0.0148323	0.006	0.45102	0.892876
TCGA-BR-8060-11A-01R-2343-13	0.106963	0	0.0585072	0.26543	0	0.270758	0	0.0693325	0.0293241	0	0	0.00883913	0.0313916	0	0.015416	0.021738	0	0.000981098	0.0544559	0.022305	0.00611189	0.0384464	0.028	0.228623	1.01656
TCGA-BR-6454-11A-01R-1802-13	0.0430011	0.0349138	0.359126	0.130961	0	0.129741	0.0131969	0.0506091	0.0592955	0	0.00771208	0	0.00807765	0.0304788	0.0326281	0.0347753	0.0149725	0.0119112	0	0.0200777	0	0.0185208	0.001	0.587658	0.808478
TCGA-BR-6457-11A-01R-1802-13	0.0461945	0	0.376984	0.166517	0	0.164128	0	0.0376108	0.0511317	0	0.00601936	0.0170573	0.0283206	0.00895658	0	0.0381155	0.00829642	0.0124276	0.0353319	0.00290915	0	0	0.005	0.48771	0.878826
TCGA-FP-7829-11A-01R-2055-13	0	0.0112244	0.0106796	0.0667048	0	0.175578	0	0.019246	0.0141599	0	0.0190764	0	0.072706	0	0	0.368708	0.00508124	0.00455244	0.206439	0	0	0.0258446	0.151	0.0816476	1.05189
TCGA-BR-7704-11A-01R-2055-13	0.0611456	0	0.0717719	0.235778	0	0.261194	0	0.0272225	0.0629072	0	0.00847757	0.000503269	0.0147326	0	0.0241721	0.0759626	0.00401379	0.00057411	0.0782785	0.0446183	0	0.0286482	0.043	0.176225	1.03091
TCGA-HU-A4GN-11A-12R-A251-31	0.067838	0	0.160855	0.0618268	0	0.142013	0	0.0195215	0.00650344	0.0170965	0	0.0226649	0	0	0.0358722	0.146753	0.0266874	0	0.167144	0.0293685	0	0.0958559	0.012	0.343656	0.940857
TCGA-CG-5720-11A-01R-1602-13	0.0726109	0.0292913	0.277082	0.122271	0	0.118212	0.0033685	0.0487649	0.100794	0	0.00272599	0.00220618	0.0105644	0.0202448	0.0248819	0.0619929	0.0174558	0.0161966	0.058185	0.0034376	0	0.00971355	0.004	0.509377	0.859874
TCGA-IN-8462-11A-01R-2343-13	0.0175289	0	0.0456605	0.00390312	0	0.187529	0.0231195	0.110184	0.124851	0	0	0.0352025	0.0373662	0	0.0321933	0.0225015	0.190644	0.0803258	0.0889904	0	0	0	0.163	0.0745584	1.05218
TCGA-BR-6852-11A-01R-1884-13	0	0.0162084	0.461864	0.137012	0	0.129381	0.00150476	0.0172895	0.0536432	0	0.0269611	0	0.00900148	0.00454867	0.021005	0.0656776	0.0138113	0.00668486	0.000166706	0.00785706	0.00974507	0.0176388	0	0.629284	0.776657
TCGA-BR-7703-11A-01R-2055-13	0	0.0165264	0.385562	0.165475	0	0.161021	0	0.0468492	0.0363698	0	0	0.0143206	0.000593414	0.0114939	0.0353079	0.0326056	0.00909145	0	0.0574264	0	0	0.027358	0.001	0.581005	0.813223
TCGA-CG-5721-11A-01R-1602-13	0.019718	0	0.293664	0.179782	0	0.229833	0	0.0321212	0.0786281	0	0.0212928	0.00954134	0.00842825	0	0.00978915	0.0408385	0.000640378	0.013034	0.0300826	0.0184105	0.0141955	0	0.009	0.403783	0.925607
TCGA-CG-5728-11A-01R-1602-13	0.0442612	0.100197	0.28676	0.132187	0	0.0706582	0	0.0821765	0.11427	0	0	0	0	0.0541105	0.0348068	0.0351407	0.0024848	0.0168804	0.0171997	0	0	0.00886763	0.001	0.572816	0.819087
TCGA-CG-5733-11A-01R-1602-13	0.0464141	0.0440159	0.296672	0.180246	0	0.141857	0.00959849	0.0496987	0.0778442	0	0	0	0	0.0264913	0.0209458	0.067402	0.00140611	0	0.0240951	0.0118876	0	0.00142544	0.001	0.568172	0.822396
TCGA-HU-A4GC-11A-11R-A251-31	0.0306056	0	0.00983942	0.0760836	0	0.198257	0.0150946	0	0.00111237	0.000141089	0	0.0330243	0.00702909	0	0.0220356	0.330139	0.0274277	0.00146758	0.221176	0	0	0.0265668	0.056	0.14796	1.02254
TCGA-BR-6564-11A-01R-1884-13	0.00961628	0.0175864	0.205809	0.101072	0	0.31423	0	0.0579101	0.0652133	0	0	0.0214233	0.0274249	0.023674	0.0205217	0.0659637	0.00516484	0.0015623	0.037416	0.0254124	0	0	0.012	0.34739	0.948415
TCGA-HU-A4GY-11A-11R-A36D-31	0.0194115	0	0.0255748	0.0473944	0	0.183337	0	0.0243522	0.0108169	0.00289309	0	0.0425988	0	0	0.0148196	0.322021	0.00145812	0.0009624	0.304361	0	0	0	0.067	0.136747	1.03471
TCGA-BR-7715-11A-01R-2055-13	0.0786047	0.127163	0.154246	0.146111	0	0.113471	0.0288911	0.0741714	0.089176	0	0	0	0	0.0182385	0.010227	0.0541595	0.00449399	0.0366864	0.0150385	0.0135308	0.0143004	0.0214912	0.006	0.448589	0.894321
TCGA-CG-5722-11A-02R-1602-13	0	0.000823559	0.311383	0.245013	0	0.138286	0	0.0425057	0.0448163	0	0	0.0149764	0.0176983	0.00635663	0.0234888	0.0568671	0.0204211	0	0.0460716	0	0.0179144	0.0133773	0.008	0.415658	0.916183
TCGA-FP-7735-11A-01R-2055-13	0.0673273	0	0.0428653	0.102003	0	0.244381	0	0.00259611	0	0	0	0.0454897	0.0116944	0	0.0251958	0.220535	0.000431651	0.00117665	0.236304	0	0	0	0.043	0.174277	1.01369
TCGA-HU-A4GP-11A-21R-A251-31	0.0211222	0	0.0141623	0.0989479	0	0.287199	0	0	0.00857657	0	0.00400659	0.00671292	0.0271332	0	0.0279644	0.37031	0	0.011429	0.119448	0	0	0.0029883	0.059	0.145414	1.02751
TCGA-BR-7716-11A-01R-2055-13	0	0.0111793	0.306779	0.161077	0	0.171747	0	0.029633	0.0490386	0	0.00259237	0.0289053	0.0108951	0.00496895	0.0406552	0.0570419	0.0198948	0.00042971	0.0848673	0	0	0.0202951	0.006	0.449326	0.894771
TCGA-HU-A4GH-11A-11R-A36D-31	0.0553424	0	0.0758213	0.0548326	0	0.136627	0	0.00171853	0	0	0.0236624	0.00845859	0.0281872	0	0.0339997	0.292123	0	0	0.0555744	0.108136	0	0.125517	0.072	0.131292	1.03216
TCGA-HU-A4HB-11A-11R-A251-31	0.0533515	0	0.0102271	0.0950678	0	0.23862	0.0131319	0	0	0.0183152	0	0	0.0318108	0	0.0466251	0.278383	0.00814851	0	0.191808	0.00730331	0	0.00720887	0.078	0.126498	1.02986
TCGA-BR-6458-11A-01R-1802-13	0	0.0319954	0.315739	0.194596	0	0.122399	0.0298594	0.0305832	0.0707703	0	0	0.0199555	0.00130033	0	0.0181347	0.0434072	0.0161715	0.000950841	0.085085	0	0.0190531	0	0.006	0.455783	0.892916
TCGA-IN-AB1X-11A-21R-A39E-31	0.0940142	0	0.021054	0	0	0.177966	0	0.0355191	0.0541725	0	0	0.014259	0	0	0	0.169123	0.179334	0.0787665	0.172152	0	8.24117e-05	0.00355631	0.408	0.00935532	1.06623
TCGA-BR-A4J4-01A-12R-A251-31	0.00859747	0.0214083	0.0271423	0.0929433	0	0.143534	0.0614538	0.0421617	0.120919	0.0102851	0.0333535	0	0.0309049	0.0243088	0.111245	0.0908529	0.173053	0	0.00396444	0.00363451	0.000238173	0	0.095	0.114222	1.04065
TCGA-BR-A4IZ-01A-32R-A251-31	0.0103494	0.0509532	0.044408	0.0786996	0	0.331221	0	0.0278311	0.0346755	0	0	0.08839	0	0	0.0534838	0.161882	0.0222049	0	0	0.0959014	0	0	0.043	0.174274	1.02689
TCGA-RD-A7C1-01A-11R-A32D-31	0.0185759	0.0011505	0.0495373	0.182261	0	0.119022	0.104924	0.0475697	0.0592029	0	0	0	0	0.0426448	0.0750137	0.0616202	0.0196839	0	0	0.15302	0	0.065775	0.08	0.124454	1.04165
TCGA-BR-6852-01A-11R-1884-13	0.0456099	0	0.0567524	0.290591	0	0.0612157	0.0716635	0.0597556	0.0588194	0	0.0200056	0.0361618	0	0.0970726	0.0536722	0.112397	0.0116502	0	0.0246324	0	0	0	0.045	0.169644	1.0281
TCGA-BR-7851-01A-11R-2203-13	0.0382443	0	0.0825973	0.157918	0	0.14566	0.0246953	0.0526872	0.0738799	0	0.010139	0.0237989	0.0423562	0.0733112	0.10886	0.0702403	0.0290859	0	0	0.0489523	0.0175747	0	0.045	0.171365	1.02008
TCGA-BR-A4J1-01A-11R-A251-31	0.0758401	0	0.024551	0.181947	0	0.151252	0.0258231	0.0585107	0.136893	0	0	0.0329069	0.00993672	0.10051	0.0234508	0.0726085	0.0313427	0.0141142	0	0.0603134	0	0	0.081	0.124113	1.04975
TCGA-BR-8487-01A-11R-2402-13	0	0.0116948	0.0971574	0.086921	0	0.17719	0.0325183	0.0569537	0.0914337	0.0272941	0.0028717	0	0	0.155834	0.139396	0.110485	0.00384498	0	0.00439906	0.00200674	0	0	0.052	0.154027	1.03408
TCGA-BR-6564-01A-12R-1884-13	0.0496225	0	0.0244711	0.139713	0	0.230799	0.0349192	0.0860369	0.130267	0	0	0	0.0493587	0	0.063498	0.108531	0.0240348	0.0106508	0.0480977	0	0	0	0.062	0.141396	1.04403
TCGA-D7-6526-01A-11R-1802-13	0.0788509	0	0.0668401	0.070851	0	0.13697	0	0.0257132	0.118611	0	0.0372305	0	0.0203584	0.183355	0.0493064	0	0.0311777	0	0	0.100262	0.0214604	0.059014	0.033	0.199257	1.00492
TCGA-CD-8530-01A-11R-2343-13	0.0585141	0	0.0135429	0.0999702	0	0.232453	0	0.0320682	0.0861838	0	0.00953402	0	0	0.0875905	0.0334333	0.134388	0.0912183	0.0135756	0.00784263	0.0989034	0	0.0007818	0.095	0.113372	1.04142
TCGA-FP-7735-01A-11R-2055-13	0.0233228	0.0501062	0.0674945	0.158364	0	0.135085	0	0.0287296	0.131958	0	0	0.0628393	0.0266816	0.113426	0.0783535	0.079257	0.0183979	0	0.0259853	0	0	0	0.033	0.198801	1.01135
TCGA-MX-A5UJ-01A-11R-A31P-31	0.0405997	0.0543264	0.037614	0.109271	0	0.266012	0	0.0796356	0.0695528	0	0	0.016781	0.013731	0.024841	0.111751	0.0898007	0	0.0127851	0.0607457	0	0	0.012553	0.049	0.162817	1.03229
TCGA-BR-4367-01A-01R-1157-13	0.0177122	0	0.0693204	0.0924066	0	0.175005	0.0543784	0.0632754	0.0468992	0	0.0290623	0	0.016765	0.122411	0.0802282	0.161775	0	0	0	0.0150569	0.0246848	0.0310195	0.076	0.128283	1.03242
TCGA-D7-5578-01A-01R-1602-13	0	0.0550682	0.171887	0.153565	0	0.105254	0.0326315	0.0689377	0.0790848	0	0.00798824	0.00373695	0.0195267	0.0969547	0.0480634	0.0741511	0.0211638	0.0136342	0.00806879	0.0275451	0	0.0127394	0.012	0.337528	0.946198
TCGA-VQ-A8PX-01A-12R-A414-31	0.139493	0	0.201347	0.212394	0	0.129247	0.00651678	0.015201	0.0826186	0	0.0564252	0	0.027639	0	0.0142641	0.0149992	0.00480533	0.0214185	0	0.0530572	0	0.0205745	0.008	0.406806	0.920231
TCGA-BR-8295-01A-11R-2343-13	0.371003	0	0.177354	0.0541246	0	0.0265432	0	0.0428208	0.0541636	0	0	0.0244315	0	0.143372	0.0529747	0.0328105	0	0	0.0204031	0	0	0	0.002	0.5574	0.830414
TCGA-D7-8579-01A-11R-2343-13	0.0131488	0.0449606	0.0347439	0.0653394	0	0.231907	0	0.0188382	0.0725911	0	0	0.0379886	0.0228503	0.0237001	0.0100891	0.130078	0.047616	0.013833	0.0912954	0.00582569	0.0718246	0.0633698	0.062	0.141356	1.02117
TCGA-HU-A4G8-01A-11R-A251-31	0.0571282	0.071084	0.0545992	0.0954525	0	0.16058	0.111684	0.0978193	0.0292025	0	0.011547	0	0	0.109047	0.0992482	0.0881418	0.000993879	0.0134719	0	0	0	0	0.022	0.252684	0.984968
TCGA-3M-AB46-01A-11R-A414-31	0.0316852	0	0.0122712	0.0344827	0	0.238584	0	0.0969184	0.0740225	0	0	0.0149886	0	0.29237	0.0928129	0.0462021	0.0144908	0.010704	0	0.0350091	0	0.00545827	0.192	0.0611832	1.0832
TCGA-D7-8572-01A-11R-2343-13	0.0247802	0	0.0383568	0.0182012	0	0.143795	0.0120719	0.0259087	0.0726256	0	0.0272138	0	0	0.359271	0.0520202	0.105388	0.00339441	0	0	0.107025	0	0.00994802	0.177	0.0692293	1.08193
TCGA-VQ-A923-01A-11R-A414-31	0.0627753	0	0.0291655	0.173004	0	0.193468	0.0714336	0.105945	0.0986906	0	0.0554398	0	0	0.0561552	0.0917554	0.0251824	0.0238525	0	0	0.0131333	0	0	0.089	0.119356	1.06642
TCGA-BR-6710-01A-11R-1884-13	0.125039	0	0.409839	0.13587	0	0.120159	0.0391097	0.00107039	0.0500137	0	0	0	0.00243255	0	0.00510477	0.0314195	0	0.0088744	0.0636294	0.00409805	0	0.00334039	0.003	0.548227	0.841571
TCGA-BR-6802-01A-11R-1884-13	0.0255591	0	0.0618113	0.319102	0	0.019672	0.0661042	0.0967906	0.109618	0	0.016456	0.0142646	0.000476274	0.0283509	0.0375047	0.0707799	0.00153538	0.101097	0.0213201	0	0	0.00955883	0.068	0.134355	1.05305
TCGA-VQ-A91N-01A-11R-A414-31	0.191991	0	0.200052	0.0364291	0	0.25834	0.0226503	0.0286014	0.0668629	0	0.0295668	0	0.00768961	0.0462465	0.0406831	0.0187646	0.0374596	0	0	0.0146628	0	0	0.006	0.440924	0.900302
TCGA-D7-8573-01A-11R-2343-13	0.0748533	0	0.101977	0.050814	0	0.30119	0.0196037	0.0381078	0.067592	0	0	0	0	0.151617	0.0905064	0	0.012608	0	0	0.0796444	0	0.0114861	0.023	0.242523	0.993115
TCGA-VQ-A91E-01A-31R-A414-31	0.0515356	0	0.283315	0.120347	0	0.206441	0.0660348	0.0644424	0.0123366	0	0.0371422	0	0.00506834	0.0169033	0.0272726	0.0389786	0	0.0116509	0	0.0462173	0	0.012315	0.006	0.439244	0.901301
TCGA-HF-A5NB-01A-11R-A31P-31	0.00230653	0	0.00166863	0.110075	0	0.292598	0.015908	0.0709359	0.0984644	0	0.042438	0	0.0158164	0.0560907	0.0445684	0.0871213	0.0100409	0	0	0.148902	0.00306657	0	0.052	0.156137	1.04429
TCGA-HU-A4GC-01A-12R-A251-31	0.0398316	0	0.119237	0.174154	0	0.172889	0.000631494	0.0449489	0.144273	0	0	0	0.000710695	0.0166254	0.111472	0.116203	0.0255246	0	0.0334998	0	0	0	0.023	0.244297	0.99655
TCGA-BR-A4QI-01A-12R-A251-31	0.0345843	0	0.00624462	0.274441	0	0.0158084	0.0831399	0.0708173	0.0795292	0	0	0.0343599	0	0.16608	0.0691518	0.151058	0.0107849	0	0	0	0.00400085	0	0.099	0.109555	1.05565
TCGA-VQ-A8PP-01A-21R-A414-31	0.118134	0	0.0369813	0.154419	0	0.161053	0.0934802	0.074743	0.0312702	0	0.0431167	0.0183165	0.0222756	0.0726242	0.0841757	0.0725593	0.00173834	0	0.0151129	0	0	0	0.035	0.194176	1.01402
TCGA-BR-4255-01A-01R-1131-13	0.0670099	0	0.101206	0.116311	0	0.206384	0.0327251	0.0363295	0.063082	0	0.00104857	0	0.0133414	0.0327606	0.0695146	0.143589	0.0477813	0	0.0674265	0	0	0.0014897	0.023	0.243191	0.984211
TCGA-MX-A5UG-01A-21R-A31P-31	0.101313	0.151919	0.0568278	0.088857	0	0.188999	0.0238781	0.0531653	0.0661122	0	0.0335428	0	0.0253878	0.0770912	0.0240605	0.0343536	0.0197813	0.0199441	0	0.0234117	0	0.0113556	0.01	0.380447	0.927857
TCGA-CG-5732-01A-11R-1602-13	0.0412509	0.0401322	0.239841	0.196426	0	0.101357	0	0.0319339	0.121518	0	0	0.0119457	0.0104172	0.0687672	0.0292803	0.054922	0.00545379	0.0074589	0	0.0248388	0	0.0144576	0.008	0.41484	0.913836
TCGA-CG-5719-01A-11R-1602-13	0.00869344	0	0.133041	0.0220864	0	0.199911	0	0.0152314	0.0895756	0	0	0.0417661	0.00176396	0.292738	0.0224084	0.113461	0	0	0	0.0413886	0	0.0179355	0.033	0.199877	1.01353
TCGA-CD-8532-01A-11R-2343-13	0.0462836	0	0.0486031	0.092683	0	0.316755	0	0.0574249	0.115592	0	0	0.0274555	0.00494449	0.106899	0.0450675	0.0681695	0.01698	0.0045135	0.0195924	0.0290369	0	0	0.08	0.124908	1.05347
TCGA-HU-A4GT-01A-21R-A251-31	0.0128646	0	0.0632315	0.0698718	0	0.180551	0.120278	0.0457316	0.122318	0.00210903	0.0139504	0	0	0.171992	0.0783839	0.079464	0.00578998	0.00142515	0	0.0179718	0	0.0140669	0.101	0.107271	1.04818
TCGA-BR-4280-01A-01R-1131-13	0.105848	0	0.14473	0.0950506	0	0.128609	0.110546	0.046717	0.0658495	0	0.0391051	0	0.0123255	0.0422481	0.0525455	0.0627902	0.022719	0	0	0.0598084	0.0111084	0	0.011	0.371122	0.930148
TCGA-VQ-A8PE-01A-11R-A414-31	0.0613472	0.0359995	0.0333268	0.119747	0	0.177974	0.0645499	0.0753536	0.068085	0	0.0581034	0	0	0.128761	0.0374215	0.0556613	0	0.0369702	0	0.0467002	0	0	0.051	0.159986	1.02722
TCGA-BR-A4PE-01A-31R-A251-31	0.0249351	0	0.0331165	0.0326027	0	0.127448	0.0294243	0.0550672	0.0947238	0	0.03017	0	0	0.270189	0.101827	0.0990142	0.0158817	0	0	0.0814517	0	0.00414851	0.15	0.0825199	1.06417
TCGA-CG-4469-01A-01R-1157-13	0.0325825	0	0.0127292	0	0	0.196446	0.00542422	0.0242135	0.0281712	0	0.0086821	0.000132013	0	0.0725503	0.0484926	0.279111	0.0115933	0.0408981	0	0.139269	0	0.0997047	0.03	0.218172	0.999354
TCGA-HU-8243-01A-11R-2343-13	0.0267673	0	0.0918685	0.0244075	0	0.127422	0	0.106462	0.113614	0	3.11678e-05	0.00437313	0	0.151765	0.0313016	0.0631985	0	0.0742507	0	0.140273	0	0.0442653	0.046	0.16801	1.02014
TCGA-D7-6815-01A-11R-1884-13	0.0523242	0	0.0733275	0.0561495	0	0.151014	0.0121025	0.0189261	0.119013	0	0.0543178	0	0	0.295898	0.0320454	0.0996995	0.000850567	0.00783893	0	0.020356	0	0.00613725	0.051	0.160001	1.02995
TCGA-F1-6874-01A-11R-1884-13	0.0070572	0	0.00538356	0.0463913	0	0.129534	0.0478442	0	0.0458381	0	0.0716069	0	0	0.401994	0.07122	0.0424414	0	0	0	0.0928438	0	0.0378449	0.041	0.181179	1.03719
TCGA-HU-8244-01A-11R-2343-13	0.00446719	0	0.0225253	0.0763748	0	0.310436	0	0	0.158428	0	0.0185148	0.00132102	0	0.155387	0.0119938	0.118864	0	0	0	0.121689	0	0	0.191	0.0614678	1.0836
TCGA-BR-4366-01A-01R-1157-13	0.0230699	0	0.0303166	0.0175416	0	0.146204	0.0159579	0.0237463	0.00837383	0.00744563	0.0185809	0	0	0.367222	0.11263	0.21546	0.0021062	0	0.0014452	0	0	0.00989974	0.209	0.0535824	1.10263
TCGA-D7-6519-01A-11R-1802-13	0.0158066	0	0.00361275	0.250839	0	0.0517741	0	0.0318698	0.178391	0	0.00483753	0.0662169	0.0280617	0.0103544	0.032338	0.198313	0.0297409	0.000387845	0.0974562	0	0	0	0.038	0.184688	1.02223
TCGA-F1-A72C-01A-21R-A33Y-31	0.027587	0.0209405	0.134286	0.149537	0	0.136487	0	0.0556006	0.123292	0	0	0.0870299	0.00289993	0.0582091	0.0958785	0.0879097	0	0.00177837	0.0118195	0	0	0.00674529	0.024	0.241445	0.999788
TCGA-BR-8690-01A-11R-2402-13	0	0.000258575	0.0981167	0.270439	0	0.0206128	0.110731	0.0504002	0.121234	0	0.000825832	0	0	0.105505	0.0721061	0.118497	0.00406593	0.000220198	0.0239845	0	0	0.00300287	0.039	0.183154	1.01797
TCGA-CD-5803-01A-11R-1602-13	0.0773545	0	0.0138311	0.259487	0	0.120746	0.0558508	0.0704355	0.152534	0	0	0.000452272	0.0154095	0.0191678	0.0628937	0.105449	0.0250616	0.00880388	0.0125232	0	0	0	0.012	0.340501	0.953134
TCGA-CD-8528-01A-11R-2343-13	0.0280449	0	0.00733311	0.0342058	0	0.152343	0.0202077	0.0559762	0.0284384	0	0.0387342	0.00326764	0	0.258636	0.0753711	0.200925	0.0157078	0	0	0	0	0.0808095	0.172	0.0708472	1.0725
TCGA-EQ-A4SO-01A-11R-A251-31	0.0513678	0	0.0330495	0.0637039	0	0.333215	0.0665004	0.0260032	0.0973347	0	0.0483176	0	0.00334951	0.0934469	0.0278795	0.0879211	0	0	0	0.0663921	0.000645189	0.000873255	0.098	0.109946	1.05579
TCGA-BR-8365-01A-21R-2343-13	0.0445345	0	0.125359	0.167458	0	0.267019	0.0160131	0.0484814	0.0393735	0	0	0.0133018	0.0303336	0	0.0485853	0.137183	0.000209915	0.0140823	0.0480663	0	0	0	0.023	0.245433	0.992237
TCGA-RD-A7BS-01A-11R-A32D-31	0.120833	0.0701115	0.0315411	0.0372967	0	0.111223	0	0.08731	0.0861865	0	0	0.0705845	0	0.123369	0.135403	0.0270228	0	0.0188792	0.0802396	0	0	0	0.021	0.258003	0.985947
TCGA-D7-6820-01A-11R-1884-13	0	0.00687023	0.0423529	0.00968186	0	0.133785	0	0.0641514	0.124314	0	0	0.0392077	0	0.218883	0.00832343	0.126265	0	0.0623041	0	0.108294	0	0.055568	0.135	0.0897316	1.05756
TCGA-VQ-A8PB-01A-11R-A39E-31	0.0382855	0	0.080514	0.10993	0	0.154184	0.0277705	0.0531863	0.0301972	0	0.0302687	0	0	0.188372	0.0277376	0.0375752	0	0.00438865	0	0.194101	0.00338852	0.0201007	0.051	0.160388	1.02988
TCGA-BR-A4IU-01A-22R-A251-31	0.212983	0.0474342	0.0358955	0.121553	0	0.19346	0.00603505	0.0327883	0.0807955	0	0	0.0299955	0.0063598	0	0.00624357	0.0839118	0.0517226	0.0131628	0.0776592	0	0	0	0.009	0.390692	0.92361
TCGA-VQ-A91A-01A-11R-A414-31	0.0774172	0	0.0542885	0.0113512	0	0.19564	0	0	0.000886117	0	0.0386028	0	0.00878723	0.247964	0	0.0927884	0	0.0762256	0	0.172449	0	0.0236002	0.045	0.170088	1.02565
TCGA-CG-4460-01A-01R-1157-13	0.0780123	0	0.108603	0.0406167	0	0.123929	0.0396912	0.051484	0.0107265	0	0.0630808	0	0	0.0809012	0.0600812	0.14802	0.0063608	0	0	0.109648	0.0585739	0.0202719	0.014	0.285149	0.964873
TCGA-BR-A4CR-01A-11R-A24K-31	0.106925	0	0.0181919	0.0353216	0	0.253679	0	0.0278789	0.0463393	0	0.049064	0	0	0.0870728	0.0148262	0.151228	0	0.0813971	0	0.0857724	0.0259435	0.0163602	0.098	0.110766	1.03811
TCGA-HU-A4H3-01A-21R-A251-31	0.044463	0	0.0320745	0.20322	0	0.0532968	0.115162	0.0612326	0.0785612	0	0.0535717	0	0	0.0719955	0.0577547	0.0619466	0	0.00896842	0	0.127814	0.0180882	0.0118508	0.066	0.138458	1.03759
TCGA-VQ-A94P-01A-13R-A414-31	0.136879	0	0.0433544	0.116395	0	0.312693	0	0.0372818	0.061381	0	0	0.0423313	0.0426912	0	0.0775235	0.114349	0	0	0.0149097	0	0	0.00020965	0.03	0.211693	1.01398
TCGA-VQ-A8E3-01A-11R-A39E-31	0.00573555	0	0.074102	0.214846	0	0	0.083742	0.0604137	0.106581	0.104834	0.0292618	0.0310791	0	0.0222595	0.0461055	0.0674217	0.00224343	0.0927347	0.0550929	0	0	0.00354782	0.066	0.137263	1.04692
TCGA-BR-8380-01A-11R-2343-13	0.051531	0.0213951	0.0683218	0.0948115	0	0.27103	0	0.0251719	0.0164911	0	0.0279763	0.0132424	0.050703	0.0178139	0.0785898	0.133669	0.0279831	0	0.0892968	0	0.0119736	0	0.031	0.208279	0.997681
TCGA-D7-6520-01A-11R-1802-13	0.0324117	0	0.0551423	0.0187463	0	0.235136	0.048388	0.0634279	0.111469	0	0.0201288	0	0.0290013	0.0565148	0.101523	0.112089	0.000810215	0.0446808	0.0677994	0	0	0.00273097	0.091	0.116882	1.03966
TCGA-BR-6801-01A-11R-1884-13	0.000890685	0	0.00833253	0.0300535	0	0.276613	0	0.0211059	0.0870089	0	0.0699133	0	0	0.254368	0.0481469	0.143143	0	0.0122454	0	0.0406911	0.00663096	0.000856198	0.152	0.0815006	1.06983
TCGA-R5-A7O7-01A-11R-A33Y-31	0.0784807	0	0.130147	0.0706423	0	0.354125	0.0512929	0.0275917	0.0831858	0	0.0103913	0	0.000277601	0.0213894	0.0506541	0.0150269	0.00514141	0.000959573	0	0.0820075	0	0.0186871	0.02	0.26695	0.988758
TCGA-HU-A4H5-01A-21R-A251-31	0.0330554	0.00708708	0.168588	0.0587554	0	0.0295096	0.00481692	0.0154007	0.0723159	0	0.0910436	0	0	0.256655	0.0179972	0.0898446	0	0.0095856	0	0.115655	0	0.0296903	0.015	0.281325	0.975224
TCGA-CD-5804-01A-12R-2055-13	0.152985	0	0.112254	0.0880833	0	0.10594	0.0134272	0.0165176	0.0779217	0	0.0408251	0	0.0106455	0.179584	0.0583914	0.0766906	0	0	0	0.0438363	0	0.0228984	0.012	0.353453	0.938768
TCGA-CD-8526-01A-11R-2343-13	0.118943	0	0.126096	0.0819071	0	0.155711	0.0181584	0.0847925	0.115609	0	0.00763314	0	0	0.132245	0.0398964	0.0579078	0.0154409	0.0267139	0.018946	0	0	0	0.013	0.307889	0.962477
TCGA-HU-A4G6-01A-11R-A24K-31	0.0311297	0	0.0605927	0.0761127	0	0.218662	0.0421135	0.0681841	0.0922885	0	0.0295803	0.00842513	0.00130271	0.102582	0.0727907	0.140576	0.0163247	0.0187005	0.00580131	0	0.00631099	0.00852235	0.089	0.119721	1.04214
TCGA-IN-8663-01A-11R-2402-13	0	0	0.0086488	0.136498	0	0.128865	0.0877186	0.0556747	0.0113203	0	0.0116203	0.0197025	0	0.207018	0.0828332	0.181752	0.0163331	0.0069356	0.0450808	0	0	0	0.418	0.00784967	1.08904
TCGA-VQ-A8PM-01A-21R-A414-31	0.0561831	0.0160732	0.313149	0.0803703	0	0.185074	0.000559727	0.0710197	0.0501358	0	0	0.0107847	0	0.0678803	0.0279228	0.0318869	0.0286892	0.0183324	0.0419386	0	0	0	0.004	0.505132	0.862908
TCGA-BR-A4IY-01A-11R-A251-31	0.0199094	0	0.123193	0.135925	0	0.0345091	0.108697	0.0713419	0.0531411	0	0.0367739	0.00257529	0	0	0.172181	0.161873	0.0351132	0.0235771	0.0155519	0.00291927	0	0.00271846	0.031	0.204198	1.01027
TCGA-BR-7197-01A-11R-2203-13	0.0586968	0	0.0566593	0.042591	0	0.173987	0	0.027313	0.0807133	0	0.0126894	0	0	0.357069	0.0940528	0.0791751	0.00824398	0	0.00880924	0	0	0	0.046	0.166655	1.0354
TCGA-BR-8381-01A-11R-2402-13	0.00730062	0.00724181	0.105225	0.283539	0	0.0133626	0.101085	0.0789946	0.117467	0	0.0126929	0	0.00212541	0.0849282	0.0695324	0.105027	0.00618821	0.00208113	0	0.00320913	0	0	0.033	0.198919	1.01604
TCGA-SW-A7EA-01A-12R-A354-31	0.0118379	0.0183607	0.045405	0.283056	0	0	0.101962	0.0872065	0.0628149	0	0	0.12966	0.0222343	0.0234324	0.116182	0.00807808	0.030213	0.0300573	0	0.0245067	0	0.00499221	0.052	0.156032	1.05741
TCGA-BR-8676-01A-11R-2402-13	0.00159268	0	0.00688274	0.351652	0	0.0105647	0.156125	0.0282334	0.082165	0.0167239	0	0	0.00704632	0	0.0418249	0.165102	0.052878	0.0034175	0	0.0508822	0	0.0249093	0.127	0.0941275	1.06214
TCGA-BR-7723-01A-11R-2055-13	0.028537	0	0.109981	0.144518	0	0.0894232	0.0404607	0.0928463	0.0658132	0	0.00567661	0.00184914	0	0.246094	0.0616431	0.101987	0	0	0.0111708	0	0	0	0.034	0.197991	1.01152
TCGA-HF-7134-01A-11R-2055-13	0.0084395	0	0.207402	0.0496776	0	0.18202	0.00957051	0.0135844	0.0635193	0	0.0393364	0	0	0.165665	0.0304819	0.0975354	0.00845104	0.00437947	0	0.068649	0	0.0512888	0.013	0.31829	0.954808
TCGA-R5-A7ZE-01B-11R-A354-31	0.0368199	0	0.020705	0.0526722	0	0.131007	0.0205178	0.0159898	0.109219	0	0.0666384	0	0.0105731	0.356679	0	0	0.0222788	0.0175432	0	0.103685	0	0.0356718	0.224	0.0481414	1.08826
TCGA-RD-A7BW-01A-11R-A32D-31	0.021346	0	0.00614659	0.337411	0	0.196477	0	0.0642739	0.0894263	0.00226656	0	0.0365444	0.00684882	0	0.0801692	0.113407	0.0134314	0	0.00879107	0.0122087	0.00442891	0.00682369	0.03	0.217565	1.03238
TCGA-BR-4357-01A-01R-1157-13	0.0628775	0	0.0657747	0.0660157	0	0.160997	0.083021	0.0628939	0.0182775	0	0.0833178	0	0.00259041	0.162615	0.0587378	0.131447	0.000789823	0	0	0.021718	0.00366627	0.0152598	0.041	0.180537	1.01078
TCGA-BR-8683-01A-11R-2402-13	0.0833921	0	0.0180491	0.10919	0	0.276544	0.0184441	0.0746806	0.0616398	0	0	0.029477	0.0224583	0.0919392	0.0766331	0.044381	0.0544214	0.0299029	0.00884696	0	0	0	0.046	0.166404	1.02967
TCGA-BR-6707-01A-11R-1884-13	0.0639525	0	0.159751	0.278599	0	0.0330104	0.102716	0.0525959	0.0799221	0	0	0.0039026	0	0.057108	0.0714829	0.0793527	0.0130104	0	0.00459677	0	0	0	0.012	0.361717	0.938399
TCGA-MX-A663-01A-11R-A31P-31	0.1241	0	0.0220428	0.0554079	0	0.148907	0	0.0404431	0.0705651	0	0	0.0490059	0	0.135072	0.0727946	0.124719	0.0158901	0	0	0.138517	0	0.00253477	0.04	0.182029	1.01614
TCGA-VQ-A94U-01A-12R-A414-31	0.0739749	0	0.0451861	0.0124771	0	0.298466	0	0.0205471	0.0682755	0	0	0.0469452	0.0111012	0	0.0564334	0.238809	0.0290512	0	0.0971463	0	0	0.00158661	0.054	0.150264	1.02153
TCGA-D7-A6EX-01A-11R-A31P-31	0.129413	0	0.060442	0.0797036	0	0.24455	0.00435843	0.0639653	0.147938	0	0	0.0267513	0	0.00553392	0.0739122	0.0858706	0.0283437	0	0.0492187	0	0	0	0.03	0.218873	1.00965
TCGA-CD-A4MJ-01A-11R-A251-31	0.0138016	0	0.0172247	0.079174	0	0.296012	0	0.0727278	0.0855919	0	0.0461889	0	0	0.119743	0.0848126	0.0433566	0	0.0251685	0	0.113392	0.00280632	0	0.213	0.0517138	1.088
TCGA-BR-8081-01A-11R-2343-13	0.061188	0.00409498	0.0752744	0.135398	0	0.169602	0.0415378	0.0801744	0.0445075	0	0.0316886	0	0.0152328	0.0774086	0.104604	0.08369	0.0310012	0	0	0.0392901	0	0.00530865	0.035	0.193445	1.01063
TCGA-BR-8372-01A-11R-2343-13	0	0	0.0192439	0.23548	0	0.0331773	0.152562	0.0738171	0.0376595	0	0.0283901	0	0.00724345	0.0831823	0.0847133	0.165734	0.0560259	0	0.019674	0	0.00271413	0.000383427	0.188	0.0638884	1.0627
TCGA-CD-A489-01A-11R-A24K-31	0.155832	0	0.0407048	0.131986	0	0.239356	0.0241596	0.0680627	0.0505275	0	0	0.0125989	0	0.00930424	0.0490136	0.141882	0.0306243	0	0.0313431	0	0.0117622	0.00284383	0.014	0.288955	0.97131
TCGA-BR-A453-01A-11R-A24K-31	0.0670843	0	0.00200643	0.134076	0	0.238148	0	0.0560572	0.00528035	0.0121906	0	0.0750932	0.00222565	0	0.0687675	0.215814	0.0243638	0	0.0987131	0.000178998	0	0	0.049	0.162963	1.02485
TCGA-BR-8589-01A-11R-2402-13	0.0213353	0	0.023745	0.385574	0	0	0.115672	0.0841717	0.0675415	0	0.0103943	0	0.0142979	0	0.0644796	0.100104	0.0744629	0.00930579	0	0.0289157	0	0	0.071	0.131777	1.0524
TCGA-VQ-A91V-01A-11R-A414-31	0.125064	0	0.177901	0.0746022	0	0.299421	0	0.0294328	0.0537555	0	0.0182941	0	0.00327534	0.0320972	0.0441713	0.0730333	0.0183691	0.0193286	0.00962561	0.00370548	0	0.0179232	0.011	0.373422	0.933829
TCGA-BR-A44T-01A-32R-A24K-31	0.435673	0.0952442	0.0265197	0.0629256	0	0.105813	0.00056586	0.0440445	0.0915229	0	0	0.0258797	0	0.0578102	0.0276234	0.0172545	0	0	0.00912275	0	0	0	0	0.667393	0.7449
TCGA-CD-A48C-01A-11R-A24K-31	0	0.0407053	0.09123	0.152158	0	0.137023	0.049281	0.0527106	0.0377787	0	0	0.0242679	0	0.10644	0.0926329	0.125287	0.0329031	0	0	0.0548143	0	0.00276744	0.03	0.211876	0.999822
TCGA-BR-8362-01A-11R-2343-13	0.0464988	0	0.0153454	0.207737	0	0.12132	0.0101762	0.028791	0.0939959	0	0	0.0207405	0	0.0628774	0.0942578	0.230465	0.0240603	0	0.0364185	0	0.00731566	0	0.109	0.101915	1.05132
TCGA-D7-A4YV-01A-11R-A251-31	0.0559457	0	0.0111275	0.236003	0	0.292771	0.0384414	0.0583366	0.0739234	0	0	0.00385934	0.0137314	0.0189449	0.0593447	0.110227	0.0189112	0	0	0.00843268	0	0	0.121	0.0970772	1.08283
TCGA-CD-5801-01A-11R-1602-13	0.0637621	0	0.0741534	0.401771	0	0	0.178833	0.0465718	0.0457536	0	0.0203535	0	0.00696824	0	0.0613107	0.0714343	0.0111574	0.00117721	0	0.0136719	0	0.00308229	0.033	0.200709	1.02485
TCGA-BR-8680-01A-11R-2402-13	0.134955	0	0.063481	0.0948354	0	0.15735	0	0.118257	0.000764423	0	0	0.00695727	0	0.144048	0.0749798	0.121292	0.0146441	0	0	0.0684354	0	0	0.024	0.239675	0.989802
TCGA-BR-8361-01A-11R-2343-13	0	0.00562978	0.0332303	0.219789	0	0.0153199	0.0847283	0.101952	0.186117	0	0	0.0321312	0	0.0454017	0.0803692	0.0732044	0	0.0920508	0.00707311	0	0.00331035	0.0196933	0.163	0.0743992	1.08243
TCGA-BR-A452-01A-91R-A251-31	0.0894102	0	0.0790994	0.209882	0	0.203444	0.0070234	0.0964488	0.106998	0	0	0.00715098	0.00547318	0.0885752	0.0532008	0.026409	0.0104514	0.0020262	0	0.00574113	0.00866687	0	0.031	0.208965	1.02358
TCGA-CG-5722-01A-21R-1602-13	0.0634887	0	0.0988498	0.249785	0	0.125346	0.0420315	0.0700277	0.0687112	0	0.0100786	0.0344833	0.0175861	0.0275389	0.0744618	0.0285164	0.0167487	0	0.0637151	0	0	0.00863106	0.028	0.227515	1.00544
TCGA-VQ-AA6F-01A-31R-A414-31	0.0667779	0.0888763	0.151262	0.129535	0	0.131267	0.0111972	0.0313726	0.132451	0	0	0.0306353	0	0.0479885	0.11185	0.0119925	0	0.0010156	0.0494476	0	0	0.00433144	0.011	0.377809	0.932996
TCGA-HU-A4HB-01A-12R-A251-31	0.204755	0.0705362	0.122994	0.0591325	0	0.141051	0.00910649	0.0569637	0.1148	0	0	0.0198809	0	0.0898416	0.0213887	0.0338622	0	0.0104311	0.0452569	0	0	0	0.005	0.469156	0.883293
TCGA-VQ-A8E7-01B-11R-A414-31	0.0431815	0	0.0569332	0.119301	0	0.256066	0	0.0126662	0.000346228	0	0	0.0451702	0.0267017	0.192613	0.0526522	0.0799815	0.00176644	0.0178389	0.0456363	0.011426	0.00966058	0.0280595	0.059	0.144922	1.0287
TCGA-VQ-A8DU-01A-11R-A36D-31	0.047418	0	0.0637268	0.11318	0	0.194117	0	0.0150117	0.173892	0	0	0.0751059	0	0.0789589	0.0791756	0.0703378	0.00443742	0	0.0769229	0	0	0.00771706	0.052	0.155005	1.03489
TCGA-BR-6455-01A-11R-1802-13	0.0848931	0	0.00893276	0.251592	0	0.137006	0.0164346	0.0336011	0.0910188	0	0.0348869	0	0.0262532	0.0976109	0.0893927	0.0995803	0.0184955	0	0	0.0103019	0	0	0.092	0.116357	1.05508
TCGA-VQ-A91K-01A-11R-A414-31	0.00264272	0.00640045	0.00314061	0.0777807	0	0.244819	0.0110606	0.047467	0.114913	0	0	0.0454501	0.00100242	0.124276	0.0817005	0.158919	0	0.0134173	0.0579035	0	0	0.00910648	0.18	0.0679345	1.07079
TCGA-BR-6454-01A-11R-1802-13	0.0711697	0	0.117935	0.270656	0	0.129774	0.0397904	0.0610905	0.103237	0	0.0356497	0	0.023249	0.00675738	0.0709893	0.0290447	0.00877899	0	0	0.0246168	0.00726164	0	0.023	0.242837	1.00673
TCGA-VQ-A94T-01A-11R-A414-31	0.0607687	0	0.0399275	0	0	0.277913	0.0241315	0.0163688	0.0550568	0	0.148265	0.0314245	0	0.169227	0.00878709	0.108613	0	0.00762252	0	0.027695	0	0.0241987	0.094	0.114685	1.04964
TCGA-HJ-7597-01A-21R-2203-13	0.0233219	0.045176	0.0303976	0.211555	0	0.110962	0.027955	0.0452287	0.0661517	0	0	0.136987	0	0.0536636	0.108211	0.0310827	0.00582823	0.00505749	0.0796181	0	0	0.0188034	0.067	0.134927	1.05637
TCGA-VQ-A8PH-01A-12R-A414-31	0.0244997	0.0159302	0.156097	0.155392	0	0.233471	0	0.149702	0.103014	0	0	0.0180041	0	0.0551112	0.0472392	0.0117398	0.0212603	0.00144322	0.0070959	0	0	0	0.021	0.258353	1.00466
TCGA-B7-A5TI-01A-11R-A31P-31	0.0961513	0	0.086257	0.114573	0	0.0963395	0.0270232	0.0574798	0.0873008	0	0.0149355	0	0.00315998	0.0912855	0.119239	0.121359	0.0301825	0.0068311	0.0478829	0	0	0	0.023	0.244935	0.985605
TCGA-BR-8382-01A-11R-2402-13	0.0078807	0.0042193	0.107008	0.0785431	0	0.194723	0.0812645	0.0467864	0.0589113	0	0.0231152	0.0327572	0	0.0733606	0.104087	0.0706295	0.0246971	0.00515768	0	0.0357535	0	0.0511071	0.038	0.185009	1.01276
TCGA-KB-A93H-01A-11R-A39E-31	0	0	0.00640535	0.0562921	0	0.344862	0.0446278	0.0533002	0.116722	0	0.00951573	0	0.000311789	0.111152	0.145948	0.0711496	0	0.0382979	0	0	0	0.00141499	0.263	0.0364551	1.11088
TCGA-D7-6522-01A-11R-1802-13	0.0717128	0.0397251	0.077696	0.117684	0	0.0478512	0.0517352	0.0414929	0.167051	0	0	0.00454499	0.000333076	0.0894149	0.0595345	0.147874	0.0374131	0	0.0251602	0	0.0177581	0.00301919	0.015	0.278401	0.969874
TCGA-BR-A4IV-01A-31R-A251-31	0	0.0603412	0.0863729	0.109718	0	0.214308	0	0.0296269	0.0664508	0	0	0	0.0164613	0	0.0383329	0.204918	0.0274799	0.00371363	0.0623562	0.0716728	0	0.00824784	0.028	0.229886	0.989349
TCGA-BR-6803-01A-11R-1884-13	0.188274	0	0.129081	0.174697	0	0.146496	0.00530696	0.0575513	0.0727931	0	0	0.0101609	0.0146124	0.016449	0.0469377	0.0602655	0.0186704	0	0.0587051	0	0	0	0.011	0.378568	0.931624
TCGA-BR-4191-01A-02R-1131-13	0.0127048	0	0.0370686	0.0900973	0	0.187218	0.0793108	0.0049596	0.0447948	0	0.0469092	0	0.0572751	0.0572006	0.0380116	0.215286	0.0602392	0	0.00262874	0.00371257	0.0515426	0.0110402	0.157	0.0780001	1.04506
TCGA-VQ-A8PC-01A-11R-A39E-31	0.0886948	0.0208948	0.107588	0.0442587	0	0.308561	0.0017287	0.013511	0.0172655	0	0.035397	0	0.0129355	0	0.0459801	0.168155	0.0316051	0.025624	0.0515195	0	0.00335564	0.0229253	0.013	0.303942	0.95851
TCGA-BR-8588-01A-11R-2402-13	0.0408495	0.0260678	0.019905	0.235749	0	0.0932337	0.0400709	0.0756094	0.0722297	0	0	0.00873417	0.0125497	0.112007	0.0703667	0.0918132	0.0228787	0	0.0386671	0	0.00683958	0.032429	0.055	0.149057	1.03049
TCGA-IN-A7NR-01A-11R-A354-31	0.214103	0	0.0810817	0.11841	0	0.127905	0	0.063622	0.114771	0	0	0.101114	0.0151808	0.0095194	0.0390622	0.0520651	0.00299893	0	0.0571114	0	0	0.00305461	0.012	0.330369	0.959547
TCGA-VQ-AA6A-01A-11R-A414-31	0	0.00441651	0.0651261	0.0360505	0	0.3026	0	0.0460712	0.116685	0	0	0.0752284	0	0.148274	0.0408871	0.0659441	0.0297727	0	0.0685246	0	0	0.000419749	0.119	0.0981848	1.05714
TCGA-FP-7916-01A-11R-2203-13	0.0536804	0	0.1057	0.166287	0	0.111618	0.0756601	0.0380263	0.0876386	0	0.0304436	0	0.0101579	0.0416542	0.139328	0.080574	0.0171019	0	0.0421307	0	0	0	0.029	0.225198	0.999894
TCGA-HU-8604-01A-11R-2402-13	0	0	0.0998626	0.213598	0	0.0269952	0.136123	0.106615	0.0592367	0.0340945	0	0.010128	0	0.183256	0.044774	0.0573014	0.00108605	0.000254223	0.000871368	0	0	0.0258042	0.048	0.163667	1.02746
TCGA-BR-4371-01A-01R-1157-13	0.0149649	0	0.017432	0.0440434	0	0.448249	0.0216489	0.0208379	0.0476775	0	0.0459473	0	0.0184981	0.0527255	0.0637228	0.0823049	0.0406405	0.0224752	0	0.0588318	0	0	0.206	0.0553428	1.08333
TCGA-IN-A6RJ-01A-21R-A33Y-31	0.0025413	0.0280977	0.0619005	0.0910963	0	0.118219	0	0.0544978	0.156542	0	0	0.108204	0.0099789	0.0208607	0.0642021	0.0689848	0.0514239	0.0457821	0.112769	0	0	0.00489944	0.074	0.130359	1.03884
TCGA-VQ-AA6B-01A-11R-A414-31	0.223914	0	0.187074	0.0733735	0	0.268013	0	0.0203126	0.049677	0	0.0243046	0	0.0277794	0.0311416	0	0.00272834	0	0.0362695	0	0.0501798	0	0.00523306	0.006	0.449286	0.897051
TCGA-CD-8529-01A-11R-2343-13	0.0854488	0	0.229418	0.0961838	0	0.11448	0.0254958	0.012405	0.0606858	0	0.0136602	0.0199074	0	0.0698936	0.0615419	0.138706	0.0284025	0	0.0325441	0	0	0.0112273	0.006	0.442555	0.896104
TCGA-BR-8590-01A-11R-2402-13	0.142701	0	0.0879942	0.0705056	0	0.297651	0	0.0192181	0.0582085	0	0	0.0248477	0.0190411	0.0250081	0.0589364	0.0861533	0.0280994	0	0.0816354	0	0	0	0.013	0.295796	0.966123
TCGA-CD-8535-01A-11R-2343-13	0.0382035	0	0.0120547	0.0671946	0	0.0305625	0.023718	0.0676947	0.0464314	0	0	0.0157819	0	0.514702	0.0742879	0.0743712	0	0	0.0349978	0	0	0	0.045	0.168325	1.05973
TCGA-F1-6875-01A-11R-2055-13	0	0.0667714	0.0244645	0.0360479	0	0	0	0.0919053	0.0462315	0	0	0.0281729	0	0.537122	0	0.0631806	0	0.0208846	0	0.0847026	0.000516548	0	0.096	0.111862	1.09907
TCGA-VQ-A8DZ-01A-11R-A36D-31	0.0313653	0	0.100083	0.131153	0	0.119476	0.0177642	0.018184	0.123478	0	0.0194407	0	0.00105533	0.159556	0.0476339	0.0736553	0.0129805	0.00844679	0.0343358	0.0407962	0	0.060597	0.034	0.19611	1.00521
TCGA-HU-8249-01A-11R-A36D-31	0.0771287	0	0.0318537	0.0472832	0	0.119237	0.0882673	0.0289574	0.0712155	0.0137133	0	0.0917121	0	0.153826	0.0417885	0.0280082	0.00147511	0.000399744	0	0.195749	0	0.00938535	0.075	0.129526	1.05164
TCGA-BR-7901-01A-11R-2203-13	0.0524353	0	0.0146647	0.0738681	0	0.143383	0	0.0369292	0.0795393	0	0.00242116	0.00365672	0	0.305033	0.106657	0.128169	0.00624146	0	0	0.0413113	0	0.00569061	0.157	0.0779509	1.07404
TCGA-D7-6818-01A-11R-1884-13	0.0200619	0.0125262	0.051759	0.0627082	0	0.0562833	0.0162118	0	0.0748201	0	0.0280484	0	0.0143779	0.0842905	0.0245496	0.353676	0.0374788	0	0.0216471	0	0.0710862	0.0704753	0.089	0.12014	1.03648
TCGA-SW-A7EB-01A-11R-A354-31	0.178331	0	0.0791796	0.116612	0	0.173978	0	0.12519	0.0997845	0	0	0.0644058	0.00758453	0.0456956	0.0421264	0.0349	0.0028584	0.00211508	0.0272391	0	0	0	0.013	0.306224	0.973024
TCGA-BR-7958-01A-21R-2343-13	0.0218339	0	0.0574859	0.321412	0	0	0.102327	0.0986244	0.0494975	0	0	0.0631451	0.0279155	0.022774	0.0841488	0.073356	0.0397342	0.0171498	0.0205967	0	0	0	0.071	0.13231	1.05034
TCGA-CD-A486-01A-11R-A24K-31	0.0120482	0	0.170721	0.0165263	0	0.0579744	0.00570857	0.032135	0.0349352	0	0.00344854	0.00260046	0	0.427035	0.0604104	0.147025	0	0	0	0.0189283	0	0.0105041	0.03	0.214286	1.02935
TCGA-BR-A4J6-01A-11R-A251-31	0.158488	0	0.424967	0.068152	0	0.141656	0	0.0547309	0.0236148	0	0	0.0336686	0.00978684	0.00175957	0.00832876	0.0217771	0.0161132	0.00597343	0.0309847	0	0	0	0.002	0.55741	0.838911
TCGA-FP-8209-01A-11R-2343-13	0.296119	0	0.0084879	0.133917	0	0.202634	0.0254833	0.0159722	0.0698928	0	7.26805e-07	0.00589448	0.00875961	0.0542362	0.0288381	0.0779379	0	0.023335	0.0437493	0	0	0.00474178	0.005	0.485049	0.873658
TCGA-CD-8534-01A-11R-2343-13	0.143651	0	0.0600745	0.129528	0	0.071177	0	0.0393219	0.0941649	0	0	0.0577086	0	0.0548929	0.0909933	0.143689	0.00937515	0	0.0987021	0	0	0.00672111	0.015	0.276374	0.971819
TCGA-VQ-A924-01A-11R-A414-31	0	0.00226697	0.00764599	0.199838	0	0.11924	0.124205	0.0706778	0.0379308	0	0.00665901	0	0	0.142591	0.110747	0.137536	0	0.0256362	0.010311	0	0	0.00471512	0.186	0.0650349	1.07373
TCGA-BR-8080-01A-11R-2343-13	0.0349905	0.043095	0.062621	0.179435	0	0.161053	0.00121865	0.0216466	0.104918	0	0	0.0109195	0.0093393	0.092574	0.0743017	0.105457	0.00896338	0	0	0.0558767	0.0274032	0.00618748	0.033	0.198532	1.00897
TCGA-CD-8527-01A-11R-2343-13	0.0281541	0	0.0752629	0.261645	0	0.0338404	0.0790873	0.0538242	0.0885878	0	0	0.0732444	0.00412513	0.0492166	0.0515139	0.0983244	0	0.0691943	0.0249879	0	0	0.0089919	0.051	0.157967	1.03325
TCGA-HF-7136-01A-11R-2055-13	0.0659396	0	0.021347	0.060664	0	0.387827	0.0317252	0	0.0643985	0	0.0705189	0	0.00426106	0.118843	0.0644931	0.0819723	0	0	0	0.0280098	0	0	0.119	0.0983219	1.06297
TCGA-BR-4369-01A-01R-1157-13	0.143635	0	0.162266	0.0630665	0	0.231799	0.0386386	0.0396268	0.0294223	0	0	0	0.0068215	0.008324	0.0324195	0.119703	0.10689	0	0.00578403	0.00292937	0.00867365	0	0.009	0.391204	0.921691
TCGA-HU-A4GQ-01A-11R-A36D-31	0.0441162	0	0.0120485	0.142723	0	0.146811	0.0436275	0.0561492	0.0364051	0	0.0259851	0.00685839	0.00434268	0.0100329	0.131266	0.146499	0.00611195	0.135372	0.0403754	0	0	0.0112768	0.051	0.157055	1.03482
TCGA-D7-A4Z0-01A-22R-A251-31	0.216114	0	0.0538068	0.0319074	0	0.228497	0.006045	0.0472995	0.0582457	0	0	0.00585812	0.00901713	0.0965898	0.0196763	0.00672529	0.0639038	0.0510678	0.0748722	0	0	0.0303743	0.012	0.351871	0.938962
TCGA-D7-A6EZ-01A-11R-A31P-31	0.0306607	0	0.0187834	0.163785	0	0.0342794	0.0997582	0.0419078	0.0566167	0	0.0797444	0	0.00103987	0.168928	0.0986027	0.106971	0	0.0206086	0	0.0766976	0	0.00161644	0.051	0.15993	1.02658
TCGA-B7-A5TK-01A-12R-A36D-31	0.0108758	0	0.0508079	0.315896	0	0	0.23962	0.0488608	0.030095	0	0.0309276	0	0.0194586	0	0.066738	0.0786059	0.0344345	0.03448	0.0339131	0	0	0.00528725	0.075	0.129602	1.04261
TCGA-D7-A4YU-01A-21R-A251-31	0.0529424	0	0.108265	0.098122	0	0.0900293	0.106838	0.0417698	0.106595	0	0.071774	0	0	0.0816416	0.133	0.0908408	0	0.00228774	0.0155827	0	0	0.000310677	0.027	0.23092	0.996146
TCGA-CG-5725-01A-11R-1602-13	0.0674612	0	0.111673	0.216372	0	0.0637835	0	0.0373358	0.0983516	0	0.00213628	0.00560597	0	0.177124	0.0660469	0.0956654	0	0	0	0.0552194	0	0.0032246	0.022	0.251591	0.987234
TCGA-BR-6563-01A-13R-2055-13	0.0966501	0	0.126436	0.248298	0	0.0670265	0.0207572	0.0558414	0.0913652	0	0	0	0.0106021	0.07936	0.0505883	0.0685084	0.0485474	0	0.0359516	0	6.71551e-05	0	0.013	0.322542	0.954919
TCGA-IN-AB1X-01A-11R-A39E-31	0.0427414	0	0.0713146	0.267776	0	0.0950049	0.0677027	0.0554305	0.0990764	0	0.0728917	0	0.0208167	0.0328072	0.0208642	0.0337605	0.0102155	0.0560734	0	0.0438052	0	0.00971897	0.05	0.161531	1.03857
TCGA-BR-4370-01A-01R-1157-13	0.0531943	0	0.0421277	0.0361272	0	0.234749	0.0464449	0.0286247	0.00916523	0	0.0406132	0	0	0.0997601	0.0699973	0.118482	0	0	0	0.103894	0.0187437	0.098076	0.089	0.12023	1.03493
TCGA-VQ-A91Y-01A-11R-A414-31	0	0.0305805	0.0701763	0.121147	0	0.243868	0	0.000669566	0.125496	0	0	0.0541013	0.00418379	0.0355755	0.0903192	0.133298	0.0136826	0.0124147	0.0644865	0	0	0	0.055	0.149073	1.03383
TCGA-HU-A4GX-01A-12R-A251-31	0	0	0.13621	0.389389	0	0	0.184917	0.0420378	0.0367336	0	0	0	0.00352021	0	0.1203	0.0536504	0.0186356	0	0.01118	0	0	0.00342678	0.022	0.24725	1.00214
TCGA-VQ-A8P8-01A-11R-A39E-31	0.0834653	0.164274	0.124291	0.051366	0	0.258657	0	0.0490663	0.0816381	0	0	0.0128206	0	0.0340046	0.0129593	0.00375108	0.00600606	0.052202	0.0654984	0	0	0	0.007	0.433557	0.903465
TCGA-VQ-A8PK-01A-12R-A414-31	0.0273541	0	0.096483	0.0389311	0	0.255052	0	0.0776024	0.0298774	0	0.0554102	0.0874219	0	0.0301787	0.142306	0.0915925	0	0.034306	0.0325145	0	0	0.000970638	0.056	0.14826	1.04473
TCGA-FP-8631-01A-11R-2402-13	0.0242075	0	0.195206	0.0150615	0	0.136522	0.0122699	0.0747183	0.0625162	0	0	0.0151483	0	0.127922	0.0246199	0.117388	0	0.131112	0.0484623	0	0	0.0148459	0.013	0.319066	0.953185
TCGA-HU-A4H2-01A-11R-A251-31	0	0.0368927	0.0967605	0.213577	0	0.0906337	0.0698094	0.0870368	0.0830108	0	0	0.0185673	0.00747097	0.0579461	0.085516	0.0588038	0.0281205	0.0176727	0.0409573	0	0	0.00722461	0.031	0.208731	1.00685
TCGA-HU-A4GJ-01A-11R-A251-31	0.17244	0.115795	0.142675	0.127127	0	0.117856	0.0185422	0.0929459	0.0755709	0	0.0226948	0	0.00409436	0.0369275	0	0.0229641	0	0.0240202	0	0.0263478	0	0	0.005	0.489761	0.872935
TCGA-BR-8486-01A-31R-2402-13	0.107626	0	0.0659223	0.0458303	0	0.247571	0.0393839	0.0442174	0.111919	0	0.0387428	0	0.00550016	0.152508	0.0216436	0.0201928	0.0013207	0.0217364	0	0.0758852	0	0	0.026	0.233595	0.995896
TCGA-IN-7806-01A-11R-2055-13	0.0211005	0.162439	0.0279864	0.0852416	0	0.161189	0	0.024685	0.0915277	0	0.0192934	0	0	0.272677	0.0333721	0.0875073	0.00683881	0	0	0.00614262	0	0	0.021	0.259449	0.986196
TCGA-HU-8238-01A-11R-2343-13	0.0282507	0.0387693	0.0601894	0.0817214	0	0.0716924	0	0.0297053	0.127971	0	0	0.0488907	0	0.16382	0.0639866	0.0847519	0	0.0321861	0.117643	0.0248486	0.0010406	0.024533	0.03	0.211506	0.996366
TCGA-IN-A6RL-01A-11R-A32D-31	0.0162313	0.0493544	0.113551	0.110132	0	0.255041	0	0.012454	0.0966249	0	0	0	0.0249428	0	0.0936594	0.117012	0.0261975	0	0	0.0781402	0	0.00665948	0.018	0.272505	0.977278
TCGA-VQ-A8P5-01A-11R-A39E-31	0.106359	0	0.0895374	0.130485	0	0.141243	0.0551256	0.0411296	0.0403916	0	0.0427837	0	0.000377503	0.119101	0.105568	0.0797316	0.0144882	0	0.00966964	0	0	0.0240105	0.02	0.265603	0.978428
TCGA-MX-A666-01A-11R-A31P-31	0.310578	0.09555	0.150264	0.0507577	0	0.107797	0	0.056268	0.0621402	0	0	0.0379142	0	0.0589837	0	0.0225262	0	0.0163553	0.0241593	0	0	0.00670636	0.004	0.529033	0.851087
TCGA-B7-A5TN-01A-21R-A31P-31	0.0472057	0	0.025718	0.0868766	0	0.151625	0	0.0247051	0.177023	0	0	0.106659	0.0115348	0.0171222	0.0612017	0.170766	0.015258	0	0.0852706	0	0	0.0190342	0.134	0.0907504	1.05822
TCGA-BR-7957-01A-11R-2203-13	0.0777175	0	0.0108584	0.05025	0	0.202447	0.017793	0.0677336	0.0507247	0	0.00674292	0	0	0.130124	0.0614002	0.135548	0.00065529	0.00193462	0.165462	0	0	0.0206082	0.066	0.137519	1.02579
TCGA-BR-4253-01A-01R-1131-13	0	0.0448703	0.0352043	0.183889	0	0.0756898	0.21908	0.0508648	0.0158377	0	0.0925509	0	0.00853659	0.00927287	0.0933798	0.0905681	0.0158877	0.0210556	0	0.0291939	0	0.0141179	0.064	0.140471	1.0371
TCGA-D7-8578-01A-21R-2343-13	0.0728757	0	0.0800541	0.123134	0	0.20113	0	0.0536858	0.0846572	0	0	0.0508064	0.000979523	0.034937	0.0523441	0.168744	0.0101313	0.0136675	0.0445081	0	0	0.00834442	0.03	0.221373	0.998717
TCGA-BR-8687-01A-11R-2402-13	0	0.00441909	0.108017	0.0531776	0	0.360997	0	0.0136932	0.0306087	0	0	0.0257394	0.0130231	0.0196935	0.0670075	0.21323	0.0474565	0.00871818	0.0342192	0	0	0	0.036	0.189491	1.00997
TCGA-BR-6453-01A-11R-1802-13	0.288757	0.00975833	0.0915244	0.151468	0	0	0.0103627	0.0310663	0.140447	0	0	0.0371448	0.00319213	0.0597033	0.00291036	0.080677	0.0221658	0.0262566	0.0445663	0	0	0	0.004	0.51474	0.856572
TCGA-VQ-A91U-01A-11R-A414-31	0.0686463	0	0.125374	0.146843	0	0.212101	0.0511116	0.0591485	0.0632557	0	0	0.00883483	0.00620079	0.109741	0.045912	0.0804901	0	0.0150178	0	0.00732301	0	0	0.021	0.258429	0.986501
TCGA-BR-8363-01A-11R-2343-13	0.0213681	0	0.102649	0.241495	0	0.11565	0.134906	0.0639512	0.0612075	0	0.0467915	0	0	0.0689832	0.033692	0.0639187	0.00689995	0.0170138	0	0.00137215	0	0.0201029	0.038	0.184697	1.02318
TCGA-ZQ-A9CR-01A-11R-A39E-31	0.0579005	0	0.117461	0.131787	0	0.176586	0.0632934	0.037391	0.0246134	0.00454866	0.0254837	0	0	0.0914322	0.0937102	0.0625825	0.0092669	0.0230902	0	0.0553506	0	0.0255025	0.022	0.247691	0.98568
TCGA-VQ-A91Q-01A-12R-A414-31	0.109224	0	0.180532	0	0	0.231917	0.000474138	0	0.130358	0	0.0219319	0	0	0.109228	0.100784	0.0657788	0	0.0362157	0.0135552	0	0	0	0.012	0.352964	0.942699
TCGA-BR-8077-01A-11R-2343-13	0.0864838	0	0.091289	0.126764	0	0.115452	0.0411237	0.0562352	0.106848	0	0	0.0312937	0	0.141078	0.0779123	0.068513	0.0240443	0.0251592	0.0012198	0.00253411	0.00288651	0.00116417	0.022	0.253314	0.985281
TCGA-RD-A8MV-01A-11R-A36D-31	0.053529	0.0244257	0.0563596	0.103792	0	0.203737	0.0507891	0.0623175	0.0914339	0	0.0519198	0	0.0137692	0.0256979	0.0944774	0.0278661	0.0386127	0.00503541	0	0.0483517	0	0.0478867	0.042	0.179709	1.02022
TCGA-D7-A6EY-01A-21R-A31P-31	0.0858898	0.0422987	0.0957178	0.0931296	0	0.0624987	0.0841373	0.0609978	0.124713	0	0	0.0135979	0	0.10694	0.101672	0.0522843	0.00524163	0.0112626	0.0456303	0	0	0.0139896	0.013	0.319735	0.953623
TCGA-RD-A8N1-01A-12R-A36D-31	0.0417834	0.069077	0.0892404	0.119815	0	0.235681	0.0390894	0.0333443	0.0998556	0	0.0232581	0	0	0.05787	0.0654867	0.0890299	0.0153676	0	0	0.0211017	0	0	0.015	0.282169	0.975379
TCGA-FP-8210-01A-11R-2343-13	0.102099	0.0974443	0.0751155	0.177404	0	0.063606	0	0.0617211	0.136337	0	0	0.0353472	0.0115758	0.0403748	0.0348804	0.0500426	0.011352	0.0291395	0.0628912	0	0.00200434	0.00866559	0.011	0.366706	0.935016
TCGA-CG-4442-01A-01R-1157-13	0.0361464	0	0.0157802	0.0663653	0	0.167201	0.174391	0.0123154	0.00151946	0	0.0811566	0	0	0.0828752	0.091756	0.106926	0.00250659	0.00326898	0	0.0605947	0.0138176	0.0833796	0.168	0.0715432	1.05505
TCGA-CD-A487-01A-21R-A24K-31	0.0021883	0	0.00188389	0.0854414	0	0.167161	0.00291998	0.023049	0.0598578	0	0	0.0859685	0	0.0187377	0.0137787	0.0471687	0	0.105393	0.162857	0	0	0.223595	0.207	0.0545051	1.08091
TCGA-D7-A748-01A-12R-A32D-31	0.00889396	0.0236161	0.0368668	0.0533167	0	0.220195	0	0.030531	0.0894282	0	0	0	0.00063682	0.0751541	0.0568774	0.219683	0.0663833	0.00290545	0.0130353	0.0277546	0.0128765	0.0618464	0.067	0.135018	1.02848
TCGA-CD-5798-01A-11R-1602-13	0	0.00336151	0.0096001	0.118159	0	0.200786	0	0	0.0987517	0	0	0.0582625	0.0595588	0.016839	0.0394558	0.238957	0.0533868	0.0221508	0.039972	0.0361326	0	0.00462583	0.13	0.0925025	1.04963
TCGA-VQ-A8PF-01A-11R-A414-31	0.121165	0	0.158392	0.223804	0	0.0198493	0.0799609	0.0461601	0.0601339	0	0.0186075	0	0.00524705	0.00879889	0.0983624	0.105644	0.0267575	0.00709747	0.0174744	0	0	0.00254511	0.009	0.402339	0.916935
TCGA-BR-4257-01A-01R-1131-13	0.0293925	0	0.00465232	0.102529	0	0.132392	0.109766	0.0455805	0.0105567	0	0.0389494	0	0	0.169107	0.0602897	0.188907	0.0334324	0	0	0.0221149	0	0.0523303	0.051	0.159988	1.02069
TCGA-BR-8371-01A-11R-2343-13	0.364566	0	0.0486285	0.08407	0	0.195007	0	0	0.136755	0	0	0.0437695	0.0137831	0.0202526	0.00548525	0.0339511	0	0.0179186	0.0330891	0	0	0.00272407	0.001	0.579531	0.814386
TCGA-RD-A8N5-01A-12R-A36D-31	0.0348751	0	0.00736238	0	0	0.224866	0	0	0.00252448	0	0.0646365	0	0.00184081	0.17963	0	0.156269	0	0.0238525	0	0.157415	0	0.146728	0.067	0.136874	1.04439
TCGA-R5-A7ZI-01A-11R-A354-31	0.0197556	0.0109033	0.0818496	0.215737	0	0.131379	0.0383747	0.082247	0.101464	0	0.0407713	0	0.0208264	0.0174762	0.0385226	0.065889	0.0218434	0.052776	0	0.0601844	0	0	0.045	0.170995	1.02884
TCGA-VQ-A91W-01A-11R-A414-31	0.0206837	0	0.0207436	0.0168724	0	0.318457	0	0.10565	0.056544	0.00583694	0.00624095	0	0	0.0992374	0.0325811	0.095697	0.0315514	0	0	0.183766	0	0.00613933	0.198	0.0580775	1.07981
TCGA-BR-8286-01A-12R-2343-13	0.00239441	0	0.00622246	0.204494	0	0.103159	0.035077	0.0428217	0.0940205	0	0	0.0235962	0.00322387	0.101916	0.0610418	0.152462	0.0479787	0.0106227	0.052085	0.0572642	0	0.00161951	0.152	0.081528	1.05821
TCGA-HU-A4H4-01A-21R-A251-31	0.0182292	0.0529469	0.0404703	0.139484	0	0.0902068	0.0522291	0.108729	0.104818	0	0.0397181	0	0.0105477	0.125266	0.0951711	0.0297857	8.83392e-05	0.0673964	0	0.0249125	0	0	0.04	0.181972	1.02116
TCGA-BR-8364-01A-11R-2343-13	0.0760474	0	0.0303047	0.0957699	0	0.236132	0.0068981	0.0599381	0.0557513	0	0	0.0148097	0.00356339	0.0356833	0.0473386	0.214287	0.0315065	0.0106458	0.0813241	0	0	0	0.052	0.155706	1.02129
TCGA-IN-8462-01A-11R-2343-13	0.155278	0	0.11757	0.0644832	0	0.180764	0.0032696	0.0309753	0.117464	0	0	0.0212057	0.00896228	0.0151682	0.105646	0.0480314	0.0507716	0	0.0682409	0	0	0.0121685	0.012	0.336689	0.948725
TCGA-HU-A4GU-01A-11R-A251-31	0.0248176	0	0.0118035	0.0541992	0	0.32147	0.0774272	0.0965041	0.0418389	0	0.0269483	0	0	0.13666	0.0658778	0.0945324	0	0.00250064	0	0.0394428	0	0.00597762	0.243	0.0429185	1.0857
TCGA-BR-8059-01A-11R-2343-13	0	0.00101668	0.164855	0.0870202	0	0.179774	0.0325065	0.0491736	0.0718445	0	0.0260357	0.0050896	0	0.134485	0.0705321	0.0936884	0.00614248	0	0	0.0517648	0.0118897	0.0141816	0.022	0.251021	0.984243
TCGA-D7-6525-01A-11R-1802-13	0.124172	0	0.0779421	0.0756493	0	0.125201	0.0176025	0.00795263	0.100489	0	0.0354445	0.00921068	0.00269492	0.104088	0.0291932	0.202449	0	0.0268126	0.0386271	0	0	0.0224715	0.014	0.284451	0.966121
TCGA-CG-5717-01A-11R-1602-13	0.098739	0.00285825	0.00829725	0.121589	0	0.176447	0.0332808	0.0595087	0.108708	0	0.0251251	0	0.023656	0.0132663	0.124481	0.0615389	0.0485444	0.0270473	0.0479084	0.000111608	0	0.0188935	0.045	0.169529	1.02579
TCGA-BR-8485-01A-11R-2402-13	0.0623684	0	0.0613243	0.222506	0	0.186364	0.0632183	0.0478227	0.0837269	0	0.0431392	0.00452384	0.0120651	0.0876294	0.0308848	0.0430139	0.022626	0.000726627	0.0280603	0	0	0	0.05	0.161096	1.03674
TCGA-CD-8531-01A-11R-2343-13	0	0.474151	0.184256	0.0159008	0	0.0195515	0.0126778	0.0331449	0.0104932	0	0.0103854	0	0	0.000924414	0	0.106282	0	0.12392	0	0.00831293	0	0	0	0.634094	0.772712
TCGA-VQ-A8E0-01A-11R-A414-31	0.0529102	0	0.0248897	0.0176205	0	0.295942	0	0.0155638	0.0981478	0	0	0.029107	0	0.13934	0.0212997	0.119672	0.000854176	0.0197317	0	0.121438	0	0.0434835	0.139	0.087864	1.05721
TCGA-CD-A4MG-01A-11R-A251-31	0.111278	0	0.0742469	0.0453515	0	0.218207	0	0.0299541	0.0476399	0	0	0.0161705	0.00364593	0.160339	0.0838902	0.170211	0.008987	0	0	0.0103671	0	0.0197111	0.022	0.248601	0.985521
TCGA-IN-A6RO-01A-12R-A33Y-31	0.053042	0	0.0462642	0.102402	0	0.223346	0.0167723	0.0878077	0.0857258	0	0.0274299	0	0	0.104996	0.114205	0.0874118	0.00347537	0.0168628	0.0302596	0	0	0	0.079	0.125138	1.04802
TCGA-BR-8366-01A-11R-2343-13	0.0307767	0.0263988	0.0680381	0.169587	0	0.0601177	0.108944	0.0733629	0.0307696	0	0	0.0507009	0.0173164	0.0801654	0.158268	0.0824227	0.016596	0	0.0265355	0	0	0	0.041	0.180567	1.02057
TCGA-VQ-AA6D-01A-11R-A414-31	0.0380331	0	0.0260843	0.0268629	0	0.195609	0	0.11302	0.042376	0	0	0.0489536	0	0.203653	0.0753794	0.0408384	0	0.0331264	0	0.151693	0	0.00437105	0.189	0.0623985	1.07636
TCGA-D7-A6EV-01A-11R-A31P-31	0.0476262	0	0.0883537	0.0837592	0	0.268959	0.012633	0.0453558	0.129951	0	0	0.00661452	0	0.0917944	0.0346939	0.0895968	0.0165201	0.00508975	0	0.0493911	0	0.029662	0.044	0.172507	1.02437
TCGA-F1-6177-01A-11R-1802-13	0	0	0.00967531	0.0718327	0	0.201187	0.017369	0.0552547	0.0596228	0	0.0277235	0	0	0.16194	0.0650444	0.128394	0	0	0	0.201785	0	0.000170851	0.123	0.0960571	1.0648
TCGA-BR-6706-01A-11R-1884-13	0.0950368	0	0.210449	0.241947	0	0	0.0994243	0.0263236	0.0592933	0	0.0426234	0	0	0.00917773	0.107105	0.0517332	0.0223504	0	0.034537	0	0	0	0.008	0.404935	0.917999
TCGA-VQ-AA69-01A-11R-A414-31	0.0353392	0	0.0174182	0.232471	0	0.0294004	0.176511	0.0937968	0	0	0.102334	0	0.0288826	0.052852	0.0872269	0.121842	0.005004	0	0	0.0142754	0.00235141	0.000295334	0.111	0.100789	1.05656
TCGA-BR-A4J7-01A-31R-A251-31	0.0613372	0	0.0347482	0.295515	0	0.163889	0.0578213	0.0565653	0.0952958	0	0	0.030854	0.0158289	0.0261001	0.0721034	0.0566549	0.0145118	0	0.0187746	0	0	0	0.055	0.148552	1.05631
TCGA-BR-6456-01A-11R-1802-13	0.00663812	0.00535178	0.0185541	0.112684	0	0.253805	0.0180325	0.038951	0.104439	0	0.00517762	0.0153005	0.00737379	0.0883117	0.0854674	0.174735	0.0178536	0	0.0473252	0	0	0	0.245	0.0417259	1.08038
TCGA-BR-7715-01A-11R-2055-13	0.0569042	0	0.011584	0.0499737	0	0.188093	0.00719756	0.05059	0.0377682	0	0.0202121	0	0	0.395399	0.0552481	0.10539	0	0	0.0111849	0.0104554	0	0	0.058	0.145773	1.051
TCGA-D7-8575-01A-11R-2343-13	0.122477	0	0.0900031	0.00481728	0	0.11741	0	0.0376548	0.0641138	0	0.0296875	0	0	0.384461	0	0.0508146	0	0.0142464	0	0.0843143	0	0	0.024	0.241752	1.00229
TCGA-HU-A4GH-01A-11R-A24K-31	0.0526277	0	0.137199	0.0340967	0	0.219387	0	0.0876517	0.101963	0	0	0.0623453	0	0.134386	0.0247313	0.0462442	0.0156831	0.0185146	0.0268422	0	0	0.0383295	0.019	0.270328	0.978709
TCGA-VQ-A8E2-01A-11R-A36D-31	0.129362	0	0.0804948	0.132526	0	0.14222	0.00497025	0.12733	0.0376722	0	0	0.0261852	0	0.232604	0.0482737	0.0316832	0	0	0.00667872	0	0	0	0.021	0.256481	0.989763
TCGA-D7-A4YT-01A-11R-A251-31	0.0504177	0	0.0856906	0.0524352	0	0.468228	0.029846	0.036964	0.103441	0	0	0	0.00462321	0.0481182	0.0597213	0.0415472	0.0189672	0	0	0	0	0	0.052	0.155442	1.05523
TCGA-BR-4363-01A-01R-1157-13	0.0501722	0	0.120011	0.0821103	0	0.204411	0.0910228	0.0344314	0.0215106	0	0.0538801	0	0	0.0822528	0.0908528	0.122856	0.0256462	0	0.000127348	0.004013	0.00802228	0.00868024	0.023	0.244407	0.985075
TCGA-IN-A7NU-01A-22R-A354-31	0.058049	0	0.0522704	0.10607	0	0.123861	0.0837311	0.0335204	0.146814	0	0.0244853	0	0.0110524	0	0.126159	0.0814333	0.0550852	0	0	0.0700257	0	0.0274428	0.057	0.147784	1.03144
TCGA-CG-4440-01A-01R-1157-13	0	0.0306593	0	0.00342126	0	0.216813	0.0484326	0.0276584	0.0366949	0	0.0668384	0	0	0.0629062	0.0785182	0.216884	0	0.00520353	0.0183307	0.0157053	0.0314256	0.140509	0.155	0.0792657	1.05469
TCGA-KB-A93G-01A-11R-A39E-31	0.0165464	0	0.00654135	0	0	0.171398	0	0	0	0	0.0330828	0	0	0.30073	0.0113673	0.0676464	0	0.0390738	0	0.254827	0.0220089	0.076778	0.05	0.161679	1.05524
TCGA-HU-A4G3-01A-11R-A24K-31	0.00207847	0.0195371	0.0376052	0.0463772	0	0.204273	0	0.0232533	0.0586948	0	0	0.123285	0	0.155294	0.0187491	0.0909381	0.00278235	0	0.194322	0	0	0.0228101	0.101	0.107216	1.04618
TCGA-HU-A4HD-01A-11R-A251-31	0.0531177	0	0.0593028	0.0745054	0	0.179519	0.000845566	0.032171	0.132039	0	0	0.015358	0	0.191085	0.0551926	0.127292	0.0168391	0	0.0294411	0.0144666	0.00595527	0.0128699	0.054	0.151168	1.02738
TCGA-FP-A9TM-01A-11R-A39E-31	0.302034	0.278841	0.0521372	0.0289973	0	0.170522	0.00293324	0.0486475	0.0253883	0	0.00797293	0	0.00255375	0.0316911	0.0189213	0.0197736	0	0.0039418	0	0.00564489	0	0	0.002	0.560704	0.83284
TCGA-D7-6528-01A-11R-1802-13	0.0859549	0	0.0207994	0.028735	0	0.152385	0	0.0176268	0.055676	0	0.0433247	0	0	0.262828	0.0737949	0.0528651	0	0	0	0.20601	0	0	0.065	0.139118	1.04743
TCGA-R5-A7ZF-01A-11R-A354-31	0	0.00751108	0.0899277	0.199037	0	0.117048	0.0910004	0.146296	0.0270544	0	0.0184025	0.00874629	0.00345955	0.0523969	0.170851	0.0125696	0	0.0181422	0	0.0273152	0	0.010241	0.129	0.0930838	1.08075
TCGA-VQ-AA6J-01A-11R-A414-31	0.113074	0	0.038405	0.0300478	0	0.178232	0.0241057	0.0837202	0.0402105	0	0	0.00946212	0	0.324235	0.0839157	0.044454	0	0	0.0301383	0	0	0	0.031	0.210172	1.00939
TCGA-CG-4437-01A-01R-1802-13	0.0226139	0.00713326	0.0838261	0.241309	0	0.0841795	0.0548154	0.0685317	0.0927325	0	0.0130524	0.00671831	0.0190955	0.0211674	0.0648637	0.118628	0.0236714	0	0	0.0320029	0	0.0456586	0.044	0.171937	1.02245
TCGA-VQ-A8DT-01A-11R-A36D-31	0	0.00144664	0.0905543	0.142184	0	0.375965	0.0760877	0.014291	0.0691208	0	0	0.0200923	0.00170489	0.0552936	0.0232659	0.0494837	0.0011619	0.0221727	0.0207007	0.0131878	0	0.0232868	0.068	0.134187	1.05525
TCGA-CG-4436-01A-01R-1157-13	0.0554932	0	0.0128058	0	0	0.178159	0.130299	0.0190589	0	0	0.000199529	0.00866934	0	0.131674	0.0607289	0.0890165	0.000165927	0	0	0.14661	0.0240015	0.143118	0.146	0.0838789	1.05698
TCGA-VQ-A8PD-01A-11R-A414-31	0.0819592	0.143807	0.0222129	0.142687	0	0.261121	0.0471646	0.0220402	0.0487302	0	0.0305286	0	0	0.0814445	0.0578982	0.015574	0.0203741	0.00652902	0.00347757	0	0	0.0144515	0.014	0.292082	0.974774
TCGA-BR-7716-01A-21R-2055-13	0.0886591	0	0.0463705	0.157969	0	0.117043	0.067906	0.0638769	0.12222	0	0.0194447	0	0.0180261	0.0731293	0.0946996	0.0592197	0.0343583	0	0.0370775	0	0	0	0.042	0.179383	1.01846
TCGA-HU-A4GP-01A-11R-A251-31	0.0611488	0.0275293	0.0305813	0.0683769	0	0.212333	0.0498473	0.0153025	0.0812705	0	0.00149208	0.00845298	0.00206635	0.155442	0.036084	0.13734	0.0270241	0.0254992	0.0498812	0	0	0.0103284	0.049	0.163135	1.01644
TCGA-HU-8610-01A-22R-2402-13	0.0460279	0	0.00917405	0.00519358	0	0.195995	0.00408845	0.0347604	0.0628797	0	0.0757492	0	0	0.230556	0	0.046626	0	0.0793786	0	0.199226	0.00229651	0.00804956	0.103	0.105482	1.05853
TCGA-HF-7133-01A-11R-2055-13	0.0351122	0	0.0518772	0.106978	0	0.192199	0	0.0331038	0.0802406	0	0	0.0200955	0	0.191005	0.0440293	0.171706	0.0156589	0.00165083	0.0182446	0.0215511	0	0.0165473	0.092	0.116727	1.04303
TCGA-CG-4443-01A-01R-1157-13	0	0.00460913	0.00563816	0.0112478	0	0.146151	0.0089808	0.0270648	0.0494131	0	0.0591466	0	0.0209094	0.0930428	0.0447798	0.507885	0	0	0	0.00607937	0	0.0150515	0.1	0.107968	1.06236
TCGA-VQ-AA68-01A-11R-A414-31	0.200385	0	0.0465136	0.0743886	0	0.182471	0.0395998	0.0578172	0.115472	0	0.0113994	0.00685099	0	0.0845469	0.0510646	0.0523127	0.00883562	0.0130706	0.0552717	0	0	0	0.014	0.292127	0.969889
TCGA-D7-8576-01A-11R-2343-13	0.0339726	0.00675197	0.0695031	0.0290068	0	0.184931	0	0.0538667	0.037183	0	0	0.00239548	0	0.10112	0.0508545	0.232318	0.0422729	0.0126808	0.119416	0	0	0.0237273	0.051	0.159055	1.01343
TCGA-VQ-AA6I-01A-11R-A414-31	0.106125	0	0.127511	0.105333	0	0.290838	0	0.0356415	0.115151	0	0.00990262	0	0.0267136	0	0.0489879	0.0680024	0.0234947	0	0	0.0422986	0	0	0.014	0.282797	0.980636
TCGA-3M-AB47-01A-22R-A414-31	0.137883	0	0.185101	0.0762828	0	0.337538	0.00907457	0	0.0662329	0	0.0101329	0	0.00525608	0.0648658	0.015461	0.0618628	0.0120623	0.00730101	0	0.0109459	0	0	0.008	0.411845	0.915679
TCGA-CD-A4MH-01A-11R-A251-31	0.183621	0	0.343842	0.0708581	0	0.160759	0	0.0357469	0.0634736	0	0	0.0264799	0.0220344	0.0124903	0.0428077	0.00474505	0.0129775	0	0	0.0128967	0.00726745	0	0.004	0.508723	0.868313
TCGA-BR-8677-01A-11R-2402-13	0	0	0.0202026	0.350837	0	0	0.0498731	0.0933764	0.108149	0	0	0.041322	0.00671313	0.00232367	0.20186	0.0764159	0.00838791	0	0.0405392	0	0	0	0.15	0.0826393	1.10687
TCGA-VQ-A925-01A-11R-A414-31	0.0959518	0	0.0719332	0.189571	0	0.33149	0	0.0523392	0.0694043	0	0	0	0.00709589	0.0284119	0.0468709	0.0407998	0.0146676	0.0108966	0.0260199	0.014548	0	0	0.031	0.210756	1.02428
TCGA-BR-6452-01A-12R-1802-13	0.0429348	0	0.0519322	0.0968418	0	0.136949	0.0815267	0.0518179	0.101018	0	0.0466418	0.0276567	0	0.148578	0.0344191	0.116215	0.023778	0.0236023	0	0.0160881	0	0	0.079	0.125254	1.03779
TCGA-BR-8384-01A-21R-2402-13	0.0566227	0	0.0160422	0.125287	0	0.284204	0.00613217	0.0217581	0.0664931	0	0	0.0279278	0.0133877	0	0.0444634	0.170306	0.0344288	0.0222243	0.110723	0	0	0	0.09	0.118829	1.04153
TCGA-BR-7717-01A-11R-2055-13	0.0858735	0.039173	0.082354	0.0970598	0	0.245935	0	0.0192812	0.0947194	0	0	0.00672396	0.0135411	0.0921936	0.0649249	0.0574026	0.01593	0	0	0.0733442	0	0.0115437	0.019	0.269401	0.978771
TCGA-BR-4267-01A-01R-1131-13	0.0704995	0	0.0792633	0.000974151	0	0.2563	0	0.0106446	0.0351614	0	0.0322541	0	0	0.0950061	0.0346849	0.139361	0.013639	0.0194642	0	0.122455	0	0.0902929	0.031	0.205523	0.999548
TCGA-IN-A6RI-01A-11R-A32D-31	0.0486485	0	0.0888581	0.0108674	0	0.156514	0	0.0683244	0.100771	0	0	0.00580972	0	0.222347	0.0133511	0.0973087	0	0.0533907	0	0.118981	0	0.0148276	0.035	0.193253	1.01085
TCGA-BR-7703-01A-11R-2055-13	0.00678353	0.00814752	0.153081	0.240109	0	0.172988	0.00229824	0.0480937	0.171669	0	0	0.0566646	0.0270296	0.0148053	0.0379846	0.0266189	0.0184146	0	0	0.0153129	0	0	0.03	0.220449	1.02646
TCGA-BR-7722-01A-31R-2203-13	0.0103405	0.0371723	0.0307216	0.0645809	0	0.229575	0	0.00120419	0.134027	0	0	0.0513401	0	0.0962475	0.0310139	0.159977	0.0124794	0	0.14132	0	0	0	0.077	0.12731	1.03417
TCGA-BR-4368-01A-01R-1157-13	0.0655875	0	0.00836599	0.0978898	0	0.272224	0.126792	0.0521698	0.0148036	0	0.0295045	0	0	0.0201539	0.106752	0.133126	0.0217836	0	0	0.0285792	0.0140341	0.00823424	0.124	0.0948818	1.05589
TCGA-BR-6457-01A-21R-1802-13	0.136453	0	0.243436	0.146404	0	0.0628083	0.0144383	0.0457772	0.0617632	0	0	0.0476898	0.0164845	0.0118002	0.0503867	0.0638105	0.014834	0	0.0839138	0	0	0	0.006	0.462009	0.887217
TCGA-D7-6518-01A-11R-1802-13	0.0562532	0	0.174793	0.0353399	0	0.272966	0.00322984	0.038687	0.0475843	0	0.0196159	0.0145974	0.00681697	0.114506	0.0570686	0.0637147	0.019345	0.00620654	0.041759	0	0.0217086	0.00580689	0.013	0.321291	0.95342
TCGA-CG-4301-01A-01R-1157-13	0.129935	0	0.0390557	0	0	0.282011	0.016099	0.0252393	0.0248728	0	0.0388872	0	0	0.0506207	0.0632827	0.188239	0.0528963	0.00352175	0.0047789	0.0428267	0.0281239	0.009611	0.027	0.232507	0.986695
TCGA-CG-5720-01A-11R-1602-13	0.00726781	0.0186728	0.0453534	0.0984643	0	0.141501	0.0154699	0.0448716	0.0891351	0	0.025843	0	0.0202219	0.144257	0.0560204	0.0908213	0.00278796	0	0.0249984	0.115201	0	0.0591142	0.101	0.107714	1.04307
TCGA-CD-8536-01A-11R-2343-13	0.0123601	0	0.100719	0.312622	0	0.0491113	0.164278	0.0521674	0.00139453	0	0.00608902	0	0.00703785	0.00919558	0.042843	0.109429	0.0136947	0	0	0.101438	0	0.0176199	0.038	0.185016	1.01677
TCGA-BR-8686-01A-11R-2402-13	0.0972461	0	0.0889519	0.279683	0	0.143476	0.0278094	0.0186349	0.0720127	0	0	0	0.0265829	0	0.104221	0.0910921	0.0103387	0	0.0259037	0.0140474	0	0	0.023	0.244683	0.997745
TCGA-D7-6817-01A-11R-1884-13	0.0225952	0.106308	0.175742	0.0601389	0	0.261492	0.000568932	0.0250988	0.0735174	0	0.021935	0	0	0.0717994	0.0542169	0.0660208	0	0.015463	0	0.00298527	0	0.0421183	0.008	0.405532	0.915906
TCGA-CD-5800-01A-11R-1602-13	0.119451	0	0.0551954	0.0728409	0	0.10356	0.00914118	0.108852	0.067865	0	0.0204184	0	0	0.286509	0.039331	0.0830396	0	0.0332935	0	0	0	0.000502674	0.029	0.226964	1.00051
TCGA-VQ-A8PJ-01A-11R-A414-31	0.124762	0	0.0920442	0	0	0.224608	0	0	0.0783977	0	0.0687152	0	0	0.185131	0.0116713	0.0356544	0	0.0287451	0	0.140573	0	0.00969918	0.015	0.280502	0.972805
TCGA-D7-5577-01A-01R-1602-13	0.0898688	0	0.0409479	0.194712	0	0.137857	0.0894349	0.0549173	0.0497124	0	0.0324614	0.0126555	0.0153527	0.0348453	0.079897	0.126115	0.0269744	0	0.0063471	0.0079009	0	0	0.03	0.218001	1.0017
TCGA-RD-A8MW-01A-11R-A36D-31	0.00483183	0.0100176	0.123848	0.0280285	0	0.0947234	0.0640573	0.0418451	0.0363551	0	0.0204901	0	0	0.261466	0.106559	0.124193	0.0225747	0	0	0.0468879	0	0.0141228	0.035	0.195027	1.0118
TCGA-D7-A6F0-01A-11R-A31P-31	0.0264986	0	0.0813279	0.0944087	0	0.249065	0.0365341	0.0351262	0.0677316	0	0	0.043479	0	0.13887	0.0689078	0.120569	0.0224	0	0.0150826	0	0	0	0.058	0.146342	1.0319
TCGA-D7-A4YX-01A-11R-A251-31	0.0135956	0	0.0296951	0.281895	0	0.0669678	0.168759	0.0635814	0.0297212	0.0012214	0.017651	0	0	0.0113722	0.162401	0.106242	0.00834528	0.013043	0.0198914	0	0	0.00561703	0.08	0.124388	1.05962
TCGA-IN-A7NT-01A-21R-A354-31	0.00331771	0.000498138	0.022756	0.0383608	0	0.163029	0.0111512	0.0434289	0.0124009	0	0.0280235	0	0	0.191598	0.0357095	0.0204128	0	0.120193	0	0.281476	0.00590267	0.0217412	0.198	0.058345	1.09568
TCGA-CD-8524-01A-11R-2343-13	0.129308	0	0.150447	0.185326	0	0.0902015	0.0124092	0.0375075	0.128336	0	0	0.00118502	0	0.0205987	0.110764	0.0599655	0.0512285	0	0.0176758	0	0	0.00504705	0.012	0.343751	0.94928
TCGA-HU-A4GD-01A-11R-A36D-31	0.0897449	0	0.0483514	0.195901	0	0.156838	0.0335591	0.0734294	0.213304	0	0	0	0.0213867	0.0260874	0	0.00689675	0	0.0534657	0	0.0810143	0	2.22935e-05	0.066	0.138419	1.06305
TCGA-HF-7131-01A-11R-2055-13	0.129745	0	0.116803	0.0285922	0	0.292113	0.016174	0.0206791	0.0243151	0	0.099342	0	0.0156206	0.0292218	0.0267017	0.0335497	0.0198591	0.0236306	0	0.0932484	0	0.0304054	0.013	0.306644	0.961559
TCGA-IN-A6RS-01A-12R-A354-31	0.030889	0	0.0608782	0.150204	0	0.110265	0.100474	0.0361109	0.0929889	0	0.0476799	0	0	0.152839	0.0358399	0.0573954	0.000135135	0.0197694	0	0.0951063	0	0.0094258	0.058	0.146395	1.03013
TCGA-CD-A4MI-01A-21R-A251-31	0.0268459	0.0242004	0.0275651	0.167681	0	0.0677887	0.0161178	0.0588589	0.156521	0.00660496	0	0.013913	0	0.110049	0.139413	0.138101	0.015158	0	0.0256193	0	0	0.00556323	0.079	0.125378	1.04793
TCGA-BR-4294-01A-01R-1131-13	0.0573374	0	0.0211512	0.16176	0	0.106909	0.0734082	0.00535516	0	0	0.0621065	0	0.118253	0.0268283	0.020207	0.126458	0	0.007323	0	0.0148298	0.142393	0.0556804	0.078	0.126402	1.02915
TCGA-RD-A7BT-01A-11R-A33Y-31	0.0377006	0	0.0677916	0.0965031	0	0.281176	0.00426957	0.132858	0.103787	0	0	0.0502898	0	0.00727825	0.0417395	0.0888809	0.0377764	0	0.0259126	0	0	0.0240362	0.075	0.129229	1.05842
TCGA-BR-6566-01A-11R-1802-13	0	0.0130108	0.0784906	0.0620232	0	0.172843	0	0.0534425	0.126146	0	0	0.0881692	2.47707e-05	0.170485	0.0690382	0.118726	0.0212705	0	0.0164641	0	0	0.00986684	0.079	0.125471	1.043
TCGA-D7-6524-01A-11R-1802-13	0.0223256	0.000287838	0.00161052	0.0532646	0	0.18848	0.016369	0.0176676	0.0659542	0	0.0222949	0	0	0.0836393	0	0.0698444	0.0510786	0.0427269	0	0.242038	0	0.122418	0.122	0.0967852	1.06287
TCGA-BR-8592-01A-11R-2402-13	0.0826533	0.0582598	0.0902676	0.103202	0	0.282188	0	0.0322615	0.0607249	0	0	0.0388916	0.0325692	0	0.0312072	0.100311	0.00213198	0	0.0716664	0	0	0.013665	0.013	0.301529	0.965752
TCGA-BR-4292-01A-01R-1131-13	0.0411582	0	0.0510869	0.102067	0	0.196431	0.129803	0.0305853	0.0223372	0	0.0540055	0	0	0.123259	0.0536523	0.105769	0.00629303	0	0	0.0483077	0.0118229	0.0234209	0.066	0.137456	1.02827
TCGA-VQ-A91D-01A-11R-A414-31	0.0266904	0	0.0408041	0.0513225	0	0	0.0301024	0.0936191	0.0449403	0	0.0863374	0	0	0.163865	0.138937	0.113623	0	0	0	0.193074	0	0.0166843	0.052	0.153154	1.04012
TCGA-IN-A6RR-01A-12R-A32D-31	0.0922532	0	0.15849	0.234231	0	0.15502	0	0.0598982	0.0583859	0	0	0	0	0.0221369	0.086127	0.101077	0.00575528	0	0.026626	0	0	0	0.013	0.321222	0.961799
TCGA-VQ-A91X-01A-12R-A414-31	0.109401	0	0.261225	0.0615174	0	0.157344	0	0.14212	0.055153	0	0	0.0205639	0	0.100605	0.0307503	0.000576459	0.0500605	0	0.0106829	0	0	0	0.007	0.425375	0.91026
TCGA-BR-6565-01A-11R-1802-13	0.0157354	0.0233501	0.0528071	0.178419	0	0.13897	0.0449912	0.0752915	0.0322046	0	0.0234379	0.0196266	0.0221018	0.156298	0.0635053	0.0816922	0.00801379	0.0071767	0.0563786	0	0	0	0.067	0.13629	1.03264
TCGA-BR-8373-01A-11R-2343-13	0.0404284	0	0.0221237	0.0311477	0	0.28967	0.0211813	0.00042041	0.0651651	0	0.0339694	0	0.0382859	0.169966	0.0841589	0.0615912	0.0294327	0.0281679	0.0288576	0.0429555	0	0.0124785	0.164	0.0734392	1.05653
TCGA-CD-8533-01A-11R-2343-13	0.152325	0	0.182863	0.0667597	0	0.174653	0.011368	0.0674967	0.0366945	0	0.0169152	0	0	0.0305404	0.0373741	0.122131	0.0493809	0	0.0323966	0	0.0165052	0.00259646	0.007	0.422401	0.90661
TCGA-IN-AB1V-01A-21R-A414-31	0.0345538	0.140967	0.0687845	0.115274	0	0.179702	0	0.0852158	0.0627465	0	0	0.084245	0.0104141	0.0253172	0.0246902	0.0521246	0	0.0156932	0.0917554	0	0	0.00851698	0.013	0.299765	0.968269
TCGA-VQ-A8DV-01A-12R-A36D-31	0.0297807	0.0643451	0.0238586	0.12236	0	0.166774	0	0.041941	0.00725199	0	0	0.00277543	0	0.288308	0.0978565	0.0547993	0	0	0.0194786	0.0222448	0	0.0582266	0.057	0.147806	1.03706
TCGA-RD-A8N2-01A-12R-A36D-31	0.0765806	0	0	0.176978	0	0.244518	0.00448019	0.0331522	0.042715	0	0	0.0104799	0.0165091	0	0.0256158	0.199387	0.042923	0.0181651	0.108496	0	0	0	0.031	0.204426	1.00487
TCGA-HU-A4GY-01A-21R-A24K-31	0.0811939	0.12295	0.0200269	0.130475	0	0.156578	0.0208246	0.0463125	0.118171	0	0	0	0	0.069317	0.0570775	0.160864	0	0.00166876	0.0145416	0	0	0	0.008	0.413966	0.910497
TCGA-KB-A6F7-01A-12R-A32D-31	0.0253152	0	0.0469983	0.234783	0	0.0407749	0.0877724	0.0630115	0.0889734	0	0.0583609	0	0.0125987	0.0946088	0.0361956	0.139897	0.0102381	0.00920653	0	0.0488685	0	0.00239653	0.091	0.117043	1.04424
TCGA-CG-5718-01A-11R-1602-13	0.00845231	0.0299235	0.104278	0.0813772	0	0.173155	0.0247119	0.0348609	0.0801721	0	0.0734003	0	0.00141581	0.11182	0.0488436	0.054342	0.0134162	0.00681965	0	0.0778372	0	0.0751744	0.03	0.2152	0.997708
TCGA-BR-7707-01A-11R-2055-13	0.00613598	0	0.0774776	0.0838564	0	0.140324	0.0718665	0.0652799	0.0626207	0.00344109	0.101224	0	0	0.0749576	0.0963399	0.0696211	0	0.0374297	0	0.0807368	0	0.028689	0.084	0.122491	1.0412
TCGA-D7-6822-01A-11R-1884-13	0.0414227	0	0.0163709	0.139988	0	0.193775	0.0270673	0	0.0515598	0	0.0866102	0	0	0.172972	0.0722195	0.0598395	0.0188416	0	0	0.0138176	0	0.105516	0.089	0.119903	1.04733
TCGA-VQ-A922-01A-11R-A414-31	0.134919	0	0.0344768	0.0159212	0	0.218681	0	0.108043	0.0354055	0	0.00949045	0	0	0.181118	0.145645	0.0608988	0	0	0	0.055402	0	0	0.041	0.181416	1.02319
TCGA-VQ-A8P3-01A-11R-A36D-31	0.08061	0	0.0415299	0.334045	0	0.134894	0.0419756	0.0531673	0.113452	0	0.00322579	0.0333722	0.0134805	0.0204382	0.0381244	0.0364204	0.0222779	0	0.031318	0	0	0.00166891	0.03	0.211158	1.02952
TCGA-VQ-A927-01A-12R-A414-31	0.0403857	0	0.241177	0.0322247	0	0.28143	0.0292594	0	0.0885297	0.0135982	0	0.00951045	0.000182098	0.0245614	0.0292447	0.0793883	0.00700456	0.0252847	0.078068	0	0.005122	0.015029	0.008	0.409981	0.913278
TCGA-BR-A4PD-01A-11R-A251-31	0	0.0182772	0.0921569	0.10159	0	0.28954	0	0.0401469	0.10243	0	0	0.0191736	0.00645753	0	0.0795146	0.22057	0.0211413	0.00407092	0	0.00493103	0	0	0.038	0.185098	1.02103
TCGA-CD-5799-01A-11R-1602-13	0.0249887	0.00736763	0.0677218	0.073228	0	0.144882	0	0.0287119	0.0328722	0	0	0.0844476	0.00087866	0.153852	0.0484728	0.175806	0.00235346	0.0525324	0	0.0758694	0	0.0260144	0.058	0.146655	1.02852
TCGA-D7-6521-01A-11R-1802-13	0.0949974	0	0.0524553	0.152482	0	0.182507	0.0207368	0.0415174	0.100231	0	0.00615237	0	0.0159159	0.0404309	0.0536757	0.140276	0.00936819	0	0.0767162	0	0	0.0125379	0.031	0.205341	1.00384
TCGA-VQ-A94R-01A-11R-A414-31	0.0519912	0	0.0304667	0.112108	0	0.300751	0.0244685	0.0415887	0.0751653	0	0.0416626	0	0.0166496	0.0307803	0.128718	0.106054	0.00706522	0	0.0325305	0	0	0	0.109	0.101524	1.06437
TCGA-FP-8099-01A-11R-2343-13	0.0297609	0	0.0940473	0.021536	0	0.194753	0	0.0179084	0.0491324	0	0	0.0589676	0	0.159012	0.126863	0.178405	0	0	0.0672935	0	0	0.0023205	0.033	0.200728	1.00553
TCGA-BR-8484-01A-11R-2402-13	0.084412	0	0.0709111	0.0659022	0	0.23042	0.0277177	0.0517998	0.0560612	0	0	0.00512443	0.00569631	0.129346	0.0894554	0.13021	0.0357649	0	0.00539463	0.011784	0	0	0.031	0.204387	1.00393
TCGA-BR-7196-01A-11R-2055-13	0.165926	0	0.208194	0.163009	0	0.11218	0.0513699	0.00585696	0.0438518	0	0.00891759	0	0.0215599	0.0183218	0.103386	0.0557313	0.0106752	0	0.0310195	0	0	0	0.006	0.449145	0.894624
TCGA-D7-A747-01A-22R-A33Y-31	0.203256	0	0.0203239	0.115271	0	0.225423	0	0.0311981	0.128347	0	0	0.0583012	0.0143126	0.0120969	0.027712	0.0902939	0	0.00868993	0.0647733	0	0	0	0.012	0.34336	0.949763
TCGA-VQ-AA6K-01A-11R-A414-31	0.210796	0	0.195728	0.122654	0	0.184793	0.0149665	0.0472137	0.0789369	0	0.00607724	0	0.0137108	0	0.030271	0.0218182	0.00148376	0.0154387	0.0160065	0.0310196	0	0.00908503	0.006	0.452833	0.895521
TCGA-R5-A805-01A-11R-A36D-31	0.0091544	0.000393894	0.0626763	0.0117736	0	0.183213	0	0	0.0708694	0	0.0704468	0	0.014828	0.147593	0.00948885	0.0596729	0	0.0251604	0	0.164607	0	0.170123	0.066	0.13732	1.04042
TCGA-BR-A4QM-01A-12R-A251-31	0	0.193865	0.0358046	0.22977	0	0.115516	0.0175291	0.0251511	0.0932277	0	0	0.0935735	0	0.0616553	0.0333163	0.0353606	0.00364039	0	0.0615902	0	0	0	0.013	0.32294	0.961654
TCGA-RD-A8N0-01A-12R-A36D-31	0.0230119	0.197471	0.105453	0.134403	0	0.174383	0.0177719	0.108256	0.0873282	0	0	0.0126161	0.00552829	0	0.0205228	0.0472445	0.00956779	0.0196237	0.0368182	0	0	0	0.009	0.392766	0.926634
TCGA-CG-4444-01A-01R-1157-13	0.0576191	0	0.0850732	0.0259833	0	0.215954	0.0445605	0.0374616	0.0308073	0	0.058366	0	0	0.0849037	0.0609866	0.166807	0.00142694	0	0	0.0406581	0.0467871	0.0426051	0.031	0.204335	0.997189
TCGA-VQ-A91Z-01A-11R-A414-31	0.0777323	0	0.0565764	0.0349494	0	0.169236	0	0.121371	0.0409423	0	0.044314	0	0	0.296278	0.0381008	0.0617794	0	0	0	0.0575222	0	0.00119758	0.096	0.112557	1.05163
TCGA-CG-4305-01A-01R-1157-13	0.0469025	0	0.0244125	0.123041	0	0.139076	0.10228	0.0454427	0.052343	0	0.0172396	0	0	0.0965346	0.0859002	0.180731	0.0261807	0	0.0355673	0	0.00329857	0.0210493	0.088	0.120769	1.0332
TCGA-D7-8574-01A-13R-2343-13	0	0.325803	0.0404192	0.182066	0	0.126528	0.00504546	0.03229	0.143026	0	0	0.00326228	0.0118889	0.0455847	0.0203096	0.0521766	0	0.000928027	0.0106726	0	0	0	0.007	0.428541	0.908249
TCGA-BR-8367-01A-11R-2343-13	0.115539	0	0.0408456	0.0756897	0	0.288491	0	0.0175429	0.0178421	0	0.00995971	0	0.0149537	0.0161529	0.0309228	0.247419	0.0252504	0.00408484	0.0953062	0	0	0	0.031	0.208289	0.998164
TCGA-BR-8296-01A-11R-2343-13	0.129194	0.104663	0.094828	0.132961	0	0.1831	0.0419382	0.00401906	0.109529	0	0.0181208	0	0.00701398	0.050656	0.0461657	0.0249331	0.00413494	0.0323375	0.0119756	0.00178507	0	0.00264487	0.008	0.408665	0.915819
TCGA-CG-5724-01A-11R-1602-13	0	0.0399272	0.0213697	0.118197	0	0.0774864	0.0712279	0.0278926	0.0468329	0	0.0155531	0.0146676	0.0207359	0.102496	0.12357	0.191111	0	0.0128444	0	0.0729948	0	0.043093	0.098	0.110516	1.04311
TCGA-BR-4279-01A-01R-1131-13	0.0577956	0	0.104256	0.0669851	0	0.131489	0.0435402	0.0430416	0	0	0.0439623	0	0.0197694	0.102196	0.0416972	0.16189	0.0187195	0	0	0.0774045	0.0102451	0.0770084	0.024	0.239395	0.983065
TCGA-BR-A4J5-01A-21R-A251-31	0.0726115	0	0.0732324	0.0827519	0	0.251829	0.00174895	0.0239787	0.0387721	0	0	0	0	0.196485	0.0463786	0.109346	0.0110333	0	0.0870006	0.00179419	0	0.00303813	0.031	0.207099	1.00146
TCGA-HU-8602-01A-11R-2402-13	0.0129897	0	0.0333357	0	0	0.242207	0.0514919	0.0314658	0.00282268	0	0.0311919	0.00643624	0	0.274437	0.114987	0.0830285	0	0	0	0.090425	0	0.0251822	0.188	0.06397	1.07493
TCGA-BR-4187-01A-01R-1131-13	0.0713205	0	0.00786352	0.0737682	0	0.152476	0.0742852	0.00374787	0.00409234	0	0.0503955	0	0.00779546	0	0.0287694	0.294504	0	0.00279545	0.139675	0.0100323	0.0411608	0.0373193	0.03	0.211685	0.991272
TCGA-CG-4477-01A-01R-1157-13	0.00584296	0.00994237	0.108929	0.0820601	0	0.120936	0.141992	0.0436653	0.0105068	0	0.0441271	0	0.0129845	0.0125287	0.0634766	0.142179	0	0.100579	0.0202232	0	0.025809	0.0542185	0.031	0.202686	0.996632
TCGA-F1-A448-01A-11R-A24K-31	0.124827	0	0.136197	0.0285079	0	0.157366	0	0.0138401	0.0216976	0	0.0158741	0	0	0.230939	0.0119838	0.0464058	0.00228934	0.0102275	0	0.149537	0.00806176	0.0422459	0.012	0.346945	0.944428
TCGA-CG-4466-01A-01R-1157-13	0.0734836	0	0.0331384	0	0	0.319741	0.0950095	0.0209306	0.00250996	0	0.110396	0	0.0194089	0.18011	0.0715786	0	0	0.00916317	0	0.0597938	0.00473687	0	0.088	0.120617	1.04233
TCGA-HU-A4H0-01A-11R-A251-31	0.0453298	0	0.0465703	0.18916	0	0.174627	0.149418	0.123597	0.010387	0	0.0117511	0	0.00222258	0.00462021	0.109823	0.110373	0.00586475	0	0.0162562	0	0	0	0.037	0.186049	1.02476
TCGA-VQ-A8PQ-01A-11R-A414-31	0.11533	0.195815	0.03023	0.121296	0	0.228672	0.00906655	0	0.134276	0	0	0	0.0031386	0.0691782	0.032901	0.0459799	0	0	0	0.0141174	0	0	0.006	0.447907	0.896051
TCGA-RD-A8N6-01A-11R-A36D-31	0.00992574	0.00165773	0.00865593	0.0199475	0	0.214375	0	0.0258934	0.110404	0	0	0.0356451	0	0.151647	0.15703	0.201403	0.00556961	0	0.0578455	0	0	0	0.339	0.0216703	1.09377
TCGA-CG-4438-01A-01R-1157-13	0.0237769	0	0.0100789	0.114798	0	0.177604	0.212513	0.0249703	0.0163808	0	0.0807076	0	0	0.0861406	0.0732566	0.166559	0.00500023	0	0.00519762	0	0	0.00301623	0.178	0.0688066	1.06301
TCGA-BR-8483-01A-31R-2402-13	0.0847727	0	0.075451	0.0881212	0	0.128659	0.0173833	0.0218431	0.067368	0	0.0138447	0	0	0.316553	0.120912	0.0543867	0	0	0.0107054	0	0	0	0.031	0.210404	1.012
TCGA-RD-A8N4-01A-21R-A36D-31	0.0950142	0	0.0487235	0.184084	0	0.273668	0	0.027051	0.0476808	0	0	0.021881	0.0168882	0	0.092237	0.129143	0	0.000939106	0.0626901	0	0	0	0.031	0.204686	1.01419
TCGA-D7-6527-01A-11R-1802-13	0.108867	0	0.382044	0.0627765	0	0.129778	0.000394455	0.020504	0.0293183	0	0.0246154	0	0	0.0965605	0.0445791	0.0360398	0	0.0016334	0.000264312	0.0220438	0	0.0405819	0.004	0.517707	0.85856
TCGA-D7-A6F2-01A-12R-A31P-31	0.0353351	0	0.0613055	0.0882071	0	0.295767	0.0082554	0.0101099	0.127717	0	0.00121166	0.0291511	0.00898988	0.158886	0.0488763	0.0816713	0.00338355	0	0.0271634	0	0.011508	0.00246169	0.068	0.133616	1.04331
TCGA-CD-8525-01A-11R-2343-13	0.0654123	0	0.129018	0.162574	0	0.10263	0.0135645	0.0587689	0.135631	0	0	0.0451114	0	0.12746	0.0776201	0.0487862	0	0.018905	0.00529576	0	0	0.00922308	0.021	0.257381	0.989173
TCGA-FP-A4BE-01A-12R-A24K-31	0.00406819	0	0.0530965	0.120189	0	0.194507	0.163665	0.0838509	0.0669922	0	0.0246949	0	0	0.0559587	0.0537221	0.139325	0.0223224	0	0.0142175	0	0	0.0033902	0.109	0.101288	1.05248
TCGA-BR-A4CS-01A-11R-A24K-31	3.46826e-05	0	0.024977	0.0214034	0	0.249671	0.0110441	0.0209241	0.00593394	0	0.0214361	0	0.0306659	0.114558	0.0448434	0.0429307	0	0.102374	0	0.202841	0	0.106362	0.244	0.042747	1.08223
TCGA-HU-A4H6-01A-11R-A251-31	0.153669	0	0.194564	0.04663	0	0.140094	0.00184293	0.0424091	0.0810632	0	0	0.0472923	0	0.0673847	0.0714887	0.0301699	0	0.0105766	0.0484985	0	0	0.0643175	0.006	0.442702	0.896692
TCGA-BR-8297-01A-12R-2343-13	0.139411	0.00261734	0.0423013	0.129526	0	0.089442	0.0484011	0.0555663	0.0950647	0	0	0.0445384	0.00262886	0.0213365	0.108352	0.0770667	0.00251523	0.0120776	0.129154	0	0	0	0.027	0.232055	0.994358
TCGA-BR-A4QL-01A-31R-A251-31	0	0.0212968	0.00879048	0.105749	0	0.272412	0.0798892	0.00132354	0.199401	0	0	0.09646	0.00690536	0.0761482	0.0484548	0.0653152	0.00309491	0	0.0147595	0	0	0	0.221	0.0494799	1.10828
TCGA-BR-6458-01A-11R-1802-13	0.0532692	0	0.0051117	0.169021	0	0.19909	0.0160188	0.0582461	0.105869	0	0.0312292	0	0.0200466	0.102765	0.127779	0.0542174	0.0418048	0	0	0.0155327	0	0	0.168	0.0716078	1.07964
TCGA-CG-5721-01A-11R-1602-13	0.00806513	0.00247325	0.0269402	0.273201	0	0.0463881	0.14957	0.0341721	0.0448779	0	0.0859573	0	0.00827091	0.0698325	0.131248	0.0885597	0.016358	0	0	0.00972305	0	0.00436364	0.132	0.0914161	1.07056
TCGA-CG-4441-01A-01R-1802-13	0.0409723	0	0.0533144	0.0622035	0	0.204078	0.0154176	0.00530405	0.053448	0	0	0.0150245	0	0.178046	0.0803029	0.120407	0	0	0	0.0912705	0	0.080212	0.087	0.121003	1.04
TCGA-FP-8211-01A-11R-2343-13	0.132315	0	0.0891359	0.0999614	0	0.29392	0	0.0369536	0.156767	0	0	0.0422237	0.0175258	0.0315837	0.0301295	0.0169898	0.00599311	0.0222973	0	0.024204	0	0	0.021	0.25654	1.00165
TCGA-BR-8058-01A-31R-2343-13	0.0307023	0.0283235	0.0484219	0.155317	0	0.236146	0.0212892	0.0401724	0.0719266	0	0.00268921	0.0174436	0.0252443	0.0521093	0.085621	0.0820913	0.0344021	0	0.0681004	0	0	0	0.052	0.154076	1.0292
TCGA-HF-7132-01A-11R-2055-13	0.000224446	0.0733189	0.073758	0.16669	0	0.175998	0.0327761	0.0750323	0.0939477	0	0.0273767	0	0.00540942	0.0719286	0.0729897	0.0620597	0.0212882	0	0.0158696	0	0.0230256	0.00830754	0.031	0.203193	1.01158
TCGA-VQ-A92D-01A-11R-A414-31	0	0.0329715	0.025609	0.0620446	0	0.258436	0.0324647	0.0780527	0.0980294	0	0.0142462	0	0	0.16035	0.0847532	0.0473042	0.00245782	0	0	0.103281	0	0	0.164	0.0735318	1.07191
TCGA-CG-4462-01A-01R-1157-13	0.0354725	0	0.0172274	0.00617964	0	0.208438	0	0	0	0	0.100646	0	0	0.0422505	0.00530492	0.170743	0.0387447	0.0267725	0	0.151694	0.013381	0.183145	0.151	0.0818043	1.06142
TCGA-ZA-A8F6-01A-23R-A36D-31	0.00594793	0.00794933	0.0135421	0.0311116	0	0.0646823	0.00546964	0.0187339	0.0472607	0	0	0.0134461	0	0.54868	0.0051602	0.163398	0.0035055	0	0.0711127	0	0	0	0.109	0.10147	1.11426
TCGA-VQ-A91S-01A-11R-A414-31	0.0206147	0	0.00757469	0.295671	0	0.12126	0.0959951	0.0239378	0.0779405	0	0.063451	0	0	0.0599474	0.120661	0.0638589	0.00499313	0	0	0.00799835	0.00932333	0.0267733	0.161	0.0769044	1.08788
TCGA-BR-A4J8-01A-11R-A251-31	0.043095	0.0103227	0.0204581	0.0556174	0	0.215164	0	0.00516739	0.109268	0	0	0.10247	0.00445004	0.136124	0.0988374	0.0785532	0.0131252	0	0.107347	0	0	0	0.126	0.0943247	1.05442
TCGA-BR-8369-01A-11R-2343-13	0.199655	0.0620679	0.0505179	0.0316393	0	0.145245	0	0.0287674	0.0790846	0	0.00675219	0.00685368	0	0.20328	0.0451165	0.069905	0	0.000569999	0.070545	0	0	0	0.011	0.370685	0.93187
TCGA-D7-A74A-01A-11R-A32D-31	0	0.0160903	0.0908264	0.164734	0	0.238078	0.0541479	0.104875	0.0686396	0	0	0.0280709	0.0064115	0.000575446	0.0673529	0.0755245	0.0515301	0.0226744	0	0.0104693	0	0	0.054	0.150907	1.04474
TCGA-B7-5816-01A-21R-1602-13	0.0689238	0	0.0299142	0.0141774	0	0.150292	0.0116947	0.047064	0.0421099	0	0.0176023	0.00696147	0	0.15088	0.0680635	0.0985751	0	0.0461827	0	0.202492	0	0.0450671	0.101	0.107748	1.05097
TCGA-B7-5818-01A-11R-1602-13	0.0497007	0	0.0103198	0.182595	0	0.134119	0.0981724	0.0443502	0.060592	0	0.00544947	0.0317833	0.0149407	0.101834	0.0783924	0.125817	0.0243415	0	0.0267343	0	0	0.0108589	0.059	0.145055	1.03092
TCGA-FP-7998-01A-11R-2203-13	0.0576144	0	0.0839295	0.231445	0	0.0860327	0.0925301	0.0442431	0.033973	0	0.0332027	0	0	0.0795255	0.0893164	0.0984229	0.013184	0.00529794	0.0505636	0	0	0.000718948	0.029	0.225283	0.995269
TCGA-VQ-A8P2-01A-11R-A36D-31	0.104359	0	0.0628196	0.0847609	0	0.391139	0	0.0317334	0.00066697	0	0	0.0262657	0.0136389	0.12637	0.00203918	0.0593134	0	0.00984978	0	0.0870445	0	0	0.034	0.198146	1.01729
TCGA-BR-8678-01A-11R-2402-13	0.0537297	0	0.0182669	0.201612	0	0.0443498	0.0387538	0.0981403	0.0133353	0	0.0463991	0	0.00714272	0.229052	0.164793	0.0811182	0	0	0	0	0	0.00330658	0.059	0.144348	1.04693
TCGA-HU-A4GF-01A-11R-A24K-31	0.0487338	0	0.0602883	0.115074	0	0.0801577	0.00561097	0.0664441	0.134584	0	0.0284237	0	0	0.23584	0.0507117	0.0476165	0	0.0145191	0	0.0102088	0	0.101787	0.052	0.154679	1.03175
TCGA-BR-6709-01A-11R-1884-13	0.0255349	0	0.0746396	0.171703	0	0.206863	0.0259307	0.0485762	0.0836262	0	0.0286836	0	0	0.0786503	0.0681047	0.148596	0	0.00588435	0	0.018325	0	0.0148825	0.058	0.145599	1.03672
TCGA-BR-4361-01A-01R-1157-13	0.0237365	0	0.0132682	0.117497	0	0.164896	0.114004	0.052971	0.0579098	0.00626009	0.0178311	0	0	0.036517	0.115412	0.226098	0.0140293	0	0	0.0184615	0.0169054	0.00420282	0.197	0.0592382	1.0676
TCGA-IN-7808-01A-11R-2203-13	0.148535	0.0948863	0.154198	0.134944	0.0231125	0.0797379	0	0.0385279	0.160879	0	0	0.0533759	0.00706104	0.0360108	0.0320971	0.0343756	0	0	0	0.00225846	0	0	0.006	0.440378	0.903435
TCGA-BR-8284-01A-11R-2343-13	0.0613451	0	0.0154491	0.267196	0	0.237981	0.0316584	0.0506621	0.0669953	0	0	0.0114034	0.0184113	0.0387418	0.0599853	0.10198	0.0102167	0	0.0279745	0	0	0	0.117	0.0992082	1.07461
TCGA-CG-4465-01A-01R-1157-13	0.0313512	0	0.0145209	0.0313554	0	0.147203	0.0506674	0.0354742	0.0484377	0.00268557	0.0270752	0	0	0.0456468	0.107452	0.320607	0.0202941	0	0	0.0480522	0.00176931	0.0674082	0.212	0.0520708	1.06602
TCGA-VQ-AA64-01A-11R-A414-31	0.0563589	0.013941	0.0911599	0.0864754	0	0.24104	0	0.0864338	0.0468322	0	0	0.0653906	0.00881355	0.0822161	0.100826	0.0649221	0	0.0142083	0.0413822	0	0	0	0.03	0.211743	1.00798
TCGA-BR-7704-01A-11R-2055-13	0.0218242	0.00408746	0.0782178	0.182477	0	0.205784	0.060257	0.0536844	0.12816	0	0.0106558	0.017577	0	0.0538155	0.0847556	0.075156	0.0235484	0	0	0	0	0	0.061	0.142667	1.04985
TCGA-CG-4475-01A-01R-1157-13	0.0166631	0	0.0245265	0	0	0.289777	0	0	0	0	0.0274854	0	0	0.114353	0.00369053	0.0763531	0	0.0584922	0	0.226041	0.0692155	0.0934023	0.145	0.0846462	1.06508
TCGA-B7-A5TJ-01A-11R-A31P-31	0.027654	0	0.0235017	0.0374703	0	0.216074	0	0.010581	0.0578073	0	6.10027e-06	0.00986583	0	0.456505	0.0423179	0.0865794	0.000534381	0	0.031103	0	0	0	0.179	0.0683199	1.09903
TCGA-VQ-A8PU-01A-12R-A414-31	0.0871265	0	0.051515	0.008814	0	0.444898	0	0	0.0430631	0	0	0.0522414	0	0.0640376	0.0179796	0.0760771	0.0380745	0.0113311	0.0495793	0	0	0.0552634	0.352	0.0191481	1.08844
TCGA-RD-A8N9-01A-12R-A39E-31	0.0595076	0	0.144656	0.0824916	0	0.15589	0.000804369	0.143004	0.107527	0	0.0100186	0	0	0.0823835	0.0559668	0.097878	0.0255315	0.00738329	0.0266548	0	0	0.000302421	0.016	0.275801	0.978052
TCGA-BR-8060-01A-11R-2343-13	0.0323499	0	0.0858073	0.0884656	0	0.101504	0.070732	0.0394046	0.0484775	0	0.0183165	0.00261578	0.00374144	0.171842	0.0590474	0.0996857	0.0368246	0.0177775	0	0.10155	0.0115002	0.0103581	0.044	0.173564	1.01185
TCGA-BR-8682-01A-11R-2402-13	0.0484676	0.0102001	0	0.0124252	0	0.167206	0	0.0125323	0.0750492	0	0	0.0302972	0	0.388709	0.0239056	0.155819	0	0	0.0753891	0	0	0	0.109	0.101651	1.06986
TCGA-BR-8368-01A-11R-2343-13	0.0373825	0	0.0967864	0.166591	0	0.204124	0.0715929	0.0891928	0.136549	0	0.00754508	0	0.00433186	0.0443538	0.0312324	0.0730708	0.00312501	0.00632365	0	0.0277991	0	0	0.043	0.174295	1.03641
TCGA-CG-4304-01A-01R-1157-13	0.128744	0	0.22479	0.0337372	0	0.15292	0.0398763	0.0377623	0	0	0.0492224	0	0	0.0610236	0.0366775	0.0878552	0.0105242	0.00715483	0	0.0497488	0	0.0799633	0.005	0.466159	0.883861
TCGA-HU-A4G9-01A-11R-A24K-31	0	0.0244988	0.0399394	0.0369262	0	0.29938	0.015711	0.0423497	0.0365728	0	0	0.0830753	0	0.150035	0.0824691	0.0535006	0	0.0204038	0.0586714	0	0	0.0564676	0.253	0.0389334	1.0778
TCGA-CG-5723-01A-11R-1602-13	0	0.0461332	0.099688	0.217695	0	0.0230003	0.104237	0.0562847	0.0192503	0	0.01939	0.0130339	0.0160375	0.00520736	0.0944906	0.0840813	0.0163422	0.0464324	0	0.113249	0.00143944	0.0240074	0.025	0.236945	0.990508
TCGA-D7-8570-01A-11R-2343-13	0.0768509	0	0.156978	0.0946399	0	0.135118	0.0401337	0.0545198	0.0470284	0	0	0.0510076	0.013857	0.108561	0.0452478	0.0958667	0.0546739	0	0.0255176	0	0	0	0.012	0.349785	0.939274
TCGA-IN-A6RN-01A-12R-A33Y-31	0	0.0258413	0.121615	0.0745557	0	0.309635	0.00308215	0.0152881	0.116211	0	0.00557241	0	0.00451314	0.114273	0.0515911	0.0936589	0.0178249	0	0	0.0427592	0	0.00358012	0.031	0.204735	1.00986
TCGA-BR-4256-01A-01R-1131-13	0.0595549	0	0.0115112	0.0686859	0	0.185175	0.0810428	0.0486038	0.0067751	0	0.0558185	0	0.0441757	0.0440134	0.0500431	0.146585	0	0.0320641	0.054358	0.0375436	0	0.0740492	0.124	0.0951325	1.03799
TCGA-EQ-8122-01A-11R-2343-13	0.0548661	0	0.00760027	0.0410054	0	0.0799672	0.00139249	0.0251512	0.0405894	0	0.0155911	0.00499658	0	0.289164	0.0227926	0.19396	0	0.111477	0.046207	0	0	0.0652406	0.117	0.0991942	1.06047
TCGA-FP-A8CX-01A-11R-A36D-31	0	0.00614824	0.264399	0.071783	0	0.187711	0	0.0181121	0.108993	0	0	0.02782	0	0.154328	0.0508083	0.0713479	0.00171979	0.00547478	0.0230949	0	0	0.00825998	0.009	0.389948	0.924701
TCGA-BR-8078-01A-11R-2343-13	0.031548	0	0.0139268	0.22028	0	0.0599968	0.131672	0.0112463	0.0520861	0	0.0253958	0	0	0.218919	0.0744333	0.125702	0	0	0	0.0149572	0	0.0198371	0.137	0.0886097	1.05793
TCGA-HU-A4G2-01A-11R-A251-31	0.0875876	0	0.0761195	0.206541	0	0.16073	0.101482	0.0179156	0.0445236	0.0101075	0	0.0121868	0	0.0158596	0.066888	0.149358	0.0173115	0.0117071	0	0.0197575	0	0.00192517	0.02	0.264918	0.98036
TCGA-BR-8679-01A-11R-2402-13	0.030187	0	0.0141192	0.0496792	0	0.211206	0	0.0438383	0.0474117	0	0	0.0859356	0.0341808	0.107105	0.0601657	0.255442	0.00789131	0	0.052839	0	0	0	0.208	0.053641	1.06601
TCGA-BR-8289-01A-11R-2343-13	0.0633659	0	0.0528936	0.0822677	0	0.137951	0.00273667	0.0170587	0.0726383	0	0	0	0	0.25846	0.063295	0.167426	0.00165574	0	0.080251	0	0	0	0.052	0.153678	1.02692
TCGA-CG-5726-01A-11R-1602-13	0.0213482	0	0.0744638	0.165275	0	0.231614	0.00773045	0.0305293	0.00047905	0	0	0.070754	0.0420102	0.172197	0.0512613	0.0139341	0.0495148	0	0	0.0688885	0	0	0.056	0.148307	1.03408
TCGA-BR-A4J9-01A-12R-A251-31	0.143374	0.0434055	0.105696	0.0742046	0	0.274406	0.00049619	0.0641548	0.0919844	0	0	0.0071421	0.00545866	0.0217877	0.0518875	0.0878168	0	0.0240509	0.00413567	0	0	0	0.012	0.332102	0.957318
TCGA-CG-5716-01A-21R-1802-13	0.0499589	0.0532449	0.389868	0.0715575	0	0.113898	0.00905992	0.0494067	0.0958624	0	0	0	0	0.0152393	0.00428394	0.036686	0.0131697	0.0235532	0.0483887	0	0	0.0258226	0.003	0.538749	0.844764
TCGA-CG-5734-01A-11R-1602-13	0.00446736	0.0268351	0.130939	0.107094	0	0.123076	0.0428447	0.060495	0.0867876	0	0.0318802	0	0	0.153376	0.0363689	0.0833227	0.0216342	0.0125932	0.00466756	0.0369849	0.0359274	0.000706854	0.021	0.254762	0.980398
TCGA-BR-8291-01A-11R-2343-13	0.0165375	0	0.0185613	0.171767	0	0.151969	0.00433304	0.000811915	0.0747088	0	0	0.0328033	0.0140202	0.0165796	0.0171124	0.286527	0.0584843	0.0042106	0.128064	0	0.00351096	0	0.146	0.0838127	1.04917
TCGA-BR-A4J2-01A-21R-A251-31	0.220832	0.112179	0.0259514	0.128283	0	0.131252	0.00840627	0.12612	0.0777857	0	0	0	0.00469308	0.0600375	0.0156861	0.0399167	0	0.00433062	0.00465575	0.0237758	0	0.0160963	0.011	0.378019	0.936613
TCGA-HU-8608-01A-11R-2402-13	0.110404	0	0.163798	0.142777	0	0.0989801	0.0670871	0.0494342	0.0424958	0	0.0414462	0	0	0.0302596	0.118431	0.0778324	0.00359706	0.0304864	0.0229711	0	0	0	0.006	0.455293	0.889659
TCGA-HU-A4H8-01A-11R-A251-31	0	0.0378897	0.0404398	0.0815373	0	0.336408	0.00138499	0.0398696	0.10982	0	0.0152913	0	0.0510672	0.0139174	0.0275344	0.0899985	0	0.058816	0	0.0825511	0.0134743	0	0.088	0.120553	1.05037
TCGA-BR-A4PF-01A-11R-A251-31	0.0192005	0	0.0197304	0.0949078	0	0.0935445	0.0648379	0.0840307	0.0705002	0	0.0139721	0	0	0.144688	0.112008	0.193341	0.00389974	0	0.000124574	0	0.00600754	0.0792058	0.167	0.0720114	1.06325
TCGA-BR-6705-01A-12R-1884-13	0.0447405	0.0124327	0.0733931	0.141079	0	0.139534	0.00289222	0.0675046	0.104377	0	0.00230242	0	0.0122796	0.0921687	0.0789016	0.105151	0.032977	0.00291766	0.0873478	0	0	0	0.034	0.195321	1.00585
TCGA-VQ-A928-01A-11R-A414-31	0.0379477	0	0.0339718	0.02689	0	0.171277	0	0.0423067	0.0504823	0	0.0287203	0	0	0.328156	0.018668	0.0259669	0	0.0265893	0	0.199134	0.0024894	0.00740003	0.12	0.0980162	1.0718
TCGA-IP-7968-01A-11R-2203-13	0.0652152	0	0.0108271	0.331712	0	0.0584331	0.0576587	0.086008	0.0796248	0	0.019933	0.0162926	0.0199107	0.036864	0.0683785	0.0844776	0.0259261	0.00793314	0.0292823	0	0	0.00152291	0.072	0.131612	1.05476
TCGA-FP-7829-01A-11R-2055-13	0.0219893	0.0132555	0.0237678	0.0169831	0	0.208173	0	0.03561	0.0537051	0	0.0473596	0	0	0.32959	0	0.121105	0.021117	0	0	0.0838908	0	0.0234538	0.13	0.0922313	1.06789
TCGA-HU-A4GN-01A-11R-A251-31	0	0.0808042	0.0103849	0.190421	0	0.0766227	0.0758994	0.0557081	0.105227	0	0	0.0879701	0.00806559	0.0587645	0.147553	0.0464135	0	0.0359083	0.0104485	0	0	0.0098101	0.051	0.158005	1.04719
TCGA-KB-A93J-01A-11R-A39E-31	0.0586713	0	0.0247304	0.063564	0	0.180099	0.0196388	0.0345873	0.0799134	0	0	0.0720461	0.0095644	0.174584	0.0625928	0.142173	0.0283415	0	0.0494946	0	0	0	0.109	0.10184	1.0456
TCGA-CD-A48A-01A-12R-A36D-31	0.0650037	0	0.0818259	0.0648331	0	0.156861	0	0.0350976	0.0528681	0	0	0.0438605	0	0.219242	0.0554978	0.186969	0.0133477	0	0	0.0233499	0	0.00124425	0.031	0.204815	1.00594
TCGA-CD-5813-01A-11R-1602-13	0.107756	0	0.0687267	0.149126	0	0.0955449	0	0.0951671	0.0949022	0	0	0.0378145	0.0149333	0.0647044	0.0618749	0.12321	0.0612464	0	0	0.0111676	0.0104806	0.00334581	0.026	0.234585	0.992312
TCGA-VQ-A94O-01A-11R-A414-31	0.0723659	0	0.0424895	0.0639541	0	0.276159	0.0233945	0.0223863	0.142684	0	0.0592803	0	0	0.140997	0.0378943	0.0266646	0.00448534	0	0	0.0872446	0	0	0.06	0.143227	1.04162
TCGA-D7-A4YY-01A-11R-A251-31	0.00439662	0.0121692	0.00223277	0.0858493	0	0.190611	0	0.0563426	0.111872	0	0	0.0818471	0	0.171466	0.0901763	0.156314	0.00689164	0	0.0298325	0	0	0	0.107	0.103633	1.05978
TCGA-RD-A8NB-01A-12R-A39E-31	0.102777	0	0.0157785	0.080753	0	0.204326	0	0.0875768	0.100915	0	0	0.0780773	0	0.0236847	0.149842	0.0651056	0.0220059	0.00767843	0.0435262	0	0	0.0179542	0.037	0.187706	1.02792
TCGA-BR-8591-01A-11R-2402-13	0.0583226	0	0.113515	0.0213007	0	0.26442	0.0335091	0.0342673	0.0436496	0	0	0.0510516	0	0.150719	0.0770641	0.124395	0	0.00128988	0.0264968	0	0	0	0.028	0.228648	0.993589
TCGA-VQ-AA6G-01A-11R-A414-31	0.0592319	0	0.121583	0.00335721	0	0.247232	0.00843587	0.0133338	0.0735382	0	0.0504285	0	0	0.226598	0.0231557	0.0301034	0	0.0437614	0	0.0860026	0	0.0132389	0.026	0.234554	0.992304
TCGA-R5-A7ZR-01A-11R-A354-31	0	0.0119201	0.309447	0.0334554	0	0.202368	0.0159446	0.0587358	0.122116	0	0	0.0134213	0	0.0964252	0.0287713	0.0995662	0	0.00714961	0	0.000679703	0	0	0.008	0.408413	0.919008
TCGA-BR-4201-01A-01R-1131-13	0.0430936	0	0.0595106	0.0391306	0	0.196347	0.0668828	0.0129216	0	0	0.0671342	0	0	0.0755702	0.0403551	0.155652	0.000241958	0	0	0.109262	0.0608797	0.0730183	0.058	0.146963	1.02007
TCGA-FP-A4BF-01A-12R-A36D-31	0.0218071	0	0.0896175	0.19256	0	0.173513	0.0754756	0.0662947	0.0290987	0	0.012828	0.0577368	0.0191316	0.04926	0.0585197	0.0815313	0.0329286	0.00959848	0.0245759	0	0	0.00552275	0.043	0.176151	1.02251
TCGA-BR-A44U-01A-11R-A36D-31	0.0368291	0	0.00212806	0.0479628	0	0.0823825	0	0.0246379	0.0997172	0	0	0.105425	0	0.155752	0.115243	0.139145	0.110612	0	0.0777072	0	0	0.00245896	0.174	0.0703179	1.06151
TCGA-VQ-A8PO-01A-11R-A414-31	0.0518502	0	0.0472237	0.206397	0	0.118491	0.119181	0.149332	0.0353834	0	0.0438081	0	0	0.103947	0.0527236	0.0286423	0.00835002	0.0147977	0	0.0198716	0	0	0.066	0.137307	1.04812
TCGA-CG-4476-01A-01R-1157-13	0.103079	0	0.0325149	0.0691859	0	0.233937	0.0346358	0.016969	0.0242952	0	0	0	0	0.0462595	0.0240311	0.19688	0.0449542	0.00209974	0.127834	0	0.0243614	0.0189633	0.03	0.221385	0.988461
TCGA-BR-7959-01A-11R-2343-13	0.0849064	0	0.0200225	0.0948612	0	0.153531	0.0298299	0	0.0487514	0	0.0303026	0	0.0101835	0.100362	0.103475	0.182724	0.0105549	0.0108768	0.109669	0	0	0.00994958	0.062	0.142002	1.02253
TCGA-CG-4306-01A-01R-1157-13	0.017288	0	0.0859944	0.0624367	0	0.199278	0.070855	0.0161481	0.0108242	0	0.0812069	0	0.00661534	0.0901046	0.0370312	0.0703079	0.016269	0.0140818	0	0.166409	0	0.0551496	0.054	0.151142	1.02496

## Sheet: table S7
		DEGs between high and low MRLs risk groups in gastric cancer
		gene	lowMean	highMean	logFC	pValue	FDR
		IL6	6.30386	15.2113	1.27084	7.46103e-05	0.000333541
		ATP1A2	2.32609	7.45352	1.68001	5.44116e-09	7.94474e-08
		FNDC1	21.7732	48.8008	1.16435	1.5498e-11	5.34743e-10
		RUNX1T1	1.49005	3.02038	1.01937	3.45019e-13	2.18974e-11
		BMP3	1.66069	3.92133	1.23956	1.2285e-05	6.97245e-05
		ARHGAP20	0.775626	1.6886	1.12239	4.89952e-16	1.63851e-13
		CD33	0.910961	1.87486	1.04132	4.71067e-13	2.78557e-11
		AL022313.2	0.722588	2.34843	1.70045	0.000355561	0.00127463
		FLNA	362.683	808.927	1.1573	2.49706e-09	4.07736e-08
		PAPPA2	0.408718	1.81494	2.15074	0.00423558	0.0105301
		STUM	1.1931	2.54337	1.09203	8.20046e-08	8.6271e-07
		CKMT2	1.21401	2.50982	1.04781	1.56594e-07	1.50618e-06
		TCEAL2	2.18709	4.72805	1.11223	2.28473e-08	2.81784e-07
		TEX11	0.627813	1.72804	1.46073	0.00992365	0.0215932
		C1QTNF7	1.37672	3.39216	1.30097	1.27987e-10	3.14362e-09
		SYNM	31.8153	93.2015	1.55063	9.32114e-06	5.4449e-05
		LMO3	0.845824	2.27314	1.42626	6.90524e-11	1.88808e-09
		AC119396.2	2.00335	4.23424	1.07969	3.38156e-09	5.27893e-08
		AC053503.5	1.10283	2.93902	1.41412	3.11771e-06	2.11043e-05
		AF001548.3	1.12531	3.77127	1.74473	4.80852e-08	5.37059e-07
		ACTA2	158.349	344.026	1.11941	9.32827e-12	3.45146e-10
		RAB9B	1.15114	2.60964	1.18078	2.41452e-15	5.18377e-13
		CD300E	1.48231	3.07503	1.05276	1.67998e-06	1.22546e-05
		MAGI2-AS3	1.23947	2.61975	1.0797	7.64959e-20	3.51166e-16
		NRXN3	1.49374	4.05347	1.44023	2.60083e-12	1.1809e-10
		PRUNE2	9.10513	25.2632	1.47228	3.73633e-07	3.23419e-06
		GLP2R	0.685054	1.62192	1.24341	1.33687e-07	1.31942e-06
		AKT3	4.75257	9.51913	1.00212	4.4147e-16	1.56677e-13
		MMP19	6.21877	12.5535	1.01339	7.59186e-15	1.18939e-12
		ADCY5	4.97045	12.1775	1.29277	6.62002e-11	1.81867e-09
		FGL1	0.737448	10.4816	3.82918	0.000310793	0.00113425
		CHGB	7.04776	45.2006	2.6811	9.5867e-05	0.000412553
		SIGLEC6	0.814393	1.75483	1.10754	4.87254e-12	2.04177e-10
		KCNMB1	7.13067	17.6742	1.30953	3.00549e-09	4.76874e-08
		LYPD8	2.36942	9.01991	1.92858	0.00677345	0.0156508
		LINC01705	0.677397	1.42704	1.07495	3.13523e-06	2.12147e-05
		MYH11	137.747	440.221	1.6762	3.19017e-07	2.80897e-06
		SPON1	29.5593	63.1857	1.09599	7.24123e-13	3.94749e-11
		ACTL8	13.5141	5.88624	-1.19905	0.0248558	0.0464877
		DNAJB5	5.78484	13.2968	1.20073	1.65745e-09	2.82579e-08
		OLR1	5.85858	12.6269	1.10788	3.61698e-12	1.56466e-10
		SCGN	2.92581	11.0355	1.91524	0.00830526	0.0185712
		GXYLT2	5.22259	11.117	1.08994	5.78469e-14	5.68338e-12
		KCNA5	0.862728	1.90953	1.14624	3.51634e-08	4.10949e-07
		FPR1	6.09951	13.2394	1.11807	2.54913e-09	4.15847e-08
		PTGFR	1.10231	2.78696	1.33816	1.86575e-14	2.45798e-12
		BCAR4	0.941092	2.04643	1.1207	0.0143753	0.0293861
		MS4A1	8.03648	16.8792	1.07061	1.10642e-05	6.34587e-05
		AC023421.1	0.483809	1.83451	1.92289	1.54784e-07	1.49319e-06
		ELANE	0.325203	20.9911	6.0123	5.37887e-08	5.9465e-07
		MPDZ	2.91438	6.41905	1.13917	3.05109e-16	1.1289e-13
		BVES	2.96095	6.97765	1.23668	6.17649e-12	2.45227e-10
		SNORD56B	0.620548	1.49872	1.27212	2.24514e-06	1.58069e-05
		PTGER3	1.80969	3.64405	1.0098	5.30249e-14	5.36106e-12
		PDGFRL2P	0.761768	1.62788	1.09557	1.01093e-08	1.38754e-07
		AQP9	4.21661	8.54618	1.0192	1.03567e-05	5.97756e-05
		PRG4	0.989133	3.33558	1.7537	3.07334e-13	2.00315e-11
		FCER1A	2.43832	5.63383	1.20823	7.68028e-08	8.1241e-07
		CAV1	47.7579	103.73	1.11902	1.11276e-12	5.69142e-11
		AP003071.4	1.59309	4.26204	1.41972	1.21413e-10	3.00344e-09
		THBS1	88.1078	182.777	1.05274	1.78761e-17	1.41303e-14
		THBS4	17.2128	43.3158	1.33141	1.64153e-10	3.88384e-09
		ACTG2	348.96	1074.12	1.62202	1.18019e-06	9.04516e-06
		AKAP6	0.94708	2.0995	1.14849	1.60214e-07	1.5359e-06
		GUCY1B1	12.9827	26.3829	1.02301	3.30735e-17	2.39645e-14
		TMEM100	1.82947	4.68778	1.35748	1.39971e-07	1.36978e-06
		STMN2	1.46619	5.26603	1.84464	1.39023e-10	3.39075e-09
		NBEA	1.79123	3.89269	1.11981	3.91056e-11	1.19098e-09
		APCDD1L	0.696569	1.64478	1.23956	1.099e-11	3.94052e-10
		ANKRD1	0.952554	2.98648	1.64857	0.000133031	0.000549764
		VIPR2	0.924089	1.86297	1.0115	4.86438e-10	9.90533e-09
		GDNF	0.576923	1.57762	1.4513	3.08506e-07	2.72469e-06
		ANGPTL1	3.31341	11.869	1.84081	1.27272e-12	6.43391e-11
		CTSG	1.26526	4.89615	1.95221	2.96816e-13	1.97009e-11
		MYLK	25.0843	71.7507	1.51621	4.10839e-13	2.49807e-11
		PCSK1	2.9048	6.53699	1.17019	3.16427e-05	0.000160101
		ECRG4	6.96882	24.7307	1.82732	1.61315e-07	1.54358e-06
		KCNK3	2.11448	5.52952	1.38685	3.92541e-06	2.58083e-05
		CDK14	5.60565	11.694	1.06081	5.01943e-14	5.1957e-12
		FILIP1	1.4008	3.32293	1.2462	2.65245e-10	5.89853e-09
		C7	15.28	44.6008	1.54543	1.87065e-07	1.75556e-06
		ACTA2-AS1	1.31508	3.53821	1.42787	1.19263e-15	2.9211e-13
		NKX3-2	2.37168	4.92721	1.05486	7.3907e-06	4.4647e-05
		ERP27	3.84174	17.5287	2.18989	1.5542e-06	1.14621e-05
		AOC3	23.6485	52.5851	1.1529	1.14029e-12	5.81515e-11
		AC053503.3	1.24761	4.09203	1.71365	6.7963e-08	7.29104e-07
		RBPJL	0.203773	2.06251	3.33937	0.00253906	0.00681603
		MFAP5	10.4217	23.4444	1.16966	4.78442e-13	2.81085e-11
		FGL2	16.3478	38.0737	1.2197	1.09786e-13	9.29647e-12
		CPA3	16.2533	36.613	1.17162	1.08587e-12	5.58677e-11
		CFL2	15.1222	32.5691	1.10683	9.83366e-12	3.58506e-10
		CHRDL2	25.0765	57.034	1.18549	5.66827e-10	1.12268e-08
		IGLV3-22	1.01348	2.03412	1.00509	0.00169663	0.00482066
		MIR5687	0.616865	1.6537	1.42267	1.40608e-07	1.37453e-06
		FGG	3.40747	8.32318	1.28844	0.0158299	0.0318835
		ABCA6	0.615067	1.52549	1.31046	1.2149e-17	1.11195e-14
		DCLK1	0.921612	3.2069	1.79895	4.92306e-14	5.15974e-12
		C17orf78	2.43466	4.87513	1.00172	0.00120118	0.0035874
		MLNR	0.540434	1.6083	1.57335	2.23338e-05	0.000117871
		SYNPO2	29.8615	85.6444	1.52007	2.21719e-09	3.64777e-08
		LYVE1	2.66476	6.25052	1.22997	8.31994e-09	1.17248e-07
		TNC	49.0036	98.1423	1.00199	3.57742e-09	5.53975e-08
		RNA5SP92	1.01902	2.17508	1.09389	9.47842e-08	9.74747e-07
		PNLIPRP1	0.114317	4.70985	5.36457	0.000197205	0.000767245
		SCRG1	1.62811	4.758	1.54716	1.75949e-08	2.25645e-07
		BNC2	1.85286	4.34373	1.22918	8.08929e-16	2.2329e-13
		TNFRSF13C	3.71683	7.51327	1.01537	0.00423565	0.0105301
		TRPM6	0.68449	1.46651	1.09929	1.14037e-07	1.14964e-06
		ISM1	3.9065	7.9041	1.01673	1.54912e-10	3.70553e-09
		FPR2	1.34888	2.78462	1.04572	4.48643e-06	2.90034e-05
		GREM1	42.1125	92.7975	1.13984	4.62918e-15	8.47383e-13
		CALD1	119.172	273.956	1.20089	1.13678e-15	2.82408e-13
		NR1H4	0.93792	2.26101	1.26943	5.54066e-06	3.46341e-05
		FABP4	8.31594	17.5845	1.08035	1.62322e-09	2.78107e-08
		GPR34	7.84555	16.606	1.08176	1.31626e-14	1.92351e-12
		NNAT	4.60749	17.092	1.89127	0.00012277	0.000511371
		NECAB1	0.618583	1.86352	1.59099	1.37154e-13	1.08414e-11
		RECK	3.65726	7.67553	1.0695	1.89488e-20	1.6476e-16
		SERPINA6	3.19939	8.36895	1.38725	0.0111873	0.0238561
		MRPS30-DT	0.895282	2.02033	1.17418	9.00189e-08	9.32358e-07
		VSTM4	3.4841	7.076	1.02215	1.14792e-13	9.46191e-12
		ENTPD8	18.7584	7.7666	-1.27218	0.00149651	0.00432012
		AL161785.1	0.874076	2.08239	1.25241	3.33563e-08	3.92732e-07
		MOXD1	6.60939	14.1496	1.09817	4.37238e-15	8.0889e-13
		AC005256.1	5.14622	2.32812	-1.14435	9.9137e-05	0.000425048
		FBXO32	21.7242	45.3503	1.06181	1.60711e-08	2.08564e-07
		EML1	5.14279	10.9867	1.09513	5.43706e-15	9.48763e-13
		NRK	0.66207	1.75373	1.40537	1.7301e-12	8.33417e-11
		CMA1	0.643376	1.72405	1.42207	1.22142e-07	1.22067e-06
		AZU1	0.129987	2.9477	4.50315	0.000107446	0.00045673
		KIF1A	1.83765	3.70426	1.01132	4.77564e-06	3.05212e-05
		AC093849.2	2.20219	4.70618	1.09562	4.14637e-08	4.70969e-07
		AC005180.1	0.954185	2.09534	1.13484	3.32014e-09	5.19687e-08
		FP236383.1	6.14963	1.28729	-2.25616	3.0287e-06	2.06141e-05
		PGM5	7.71594	22.6564	1.554	4.10749e-08	4.67469e-07
		AC037198.1	1.23101	2.96654	1.26894	5.17083e-19	1.49868e-15
		FCRL1	1.45033	3.29607	1.18437	5.43039e-07	4.53141e-06
		AC104958.2	4.59062	2.02103	-1.1836	0.000468325	0.00161591
		DES	552.818	1543.6	1.48142	4.26563e-05	0.000206974
		PTGIS	15.6484	40.5001	1.37191	9.38309e-12	3.46437e-10
		AL133371.2	1.32289	2.98151	1.17235	3.07557e-13	2.00315e-11
		IGKV1D-16	17.5444	37.9065	1.11143	0.0213826	0.040903
		SGCD	3.8268	9.24133	1.27196	9.17586e-15	1.38755e-12
		SCG3	2.85027	8.03828	1.49579	6.25643e-06	3.876e-05
		MEOX2	2.73691	5.75491	1.07225	2.66329e-09	4.31636e-08
		RBPMS2	14.1884	36.6598	1.36949	1.32464e-07	1.30884e-06
		DACT3	5.50806	11.926	1.1145	2.09736e-08	2.61831e-07
		VPREB3	11.2529	29.115	1.37146	0.00111876	0.00337414
		OGN	13.4796	47.9201	1.82986	1.55683e-09	2.68051e-08
		SNHG25	78.7497	36.5102	-1.10897	2.91425e-09	4.64092e-08
		ASPSCR1	13.9354	6.86394	-1.02165	0.00232924	0.00633294
		ROR2	6.17646	12.4312	1.00911	1.94702e-12	9.17578e-11
		NCAM1	1.40331	3.3694	1.26365	1.43547e-07	1.39847e-06
		RGS4	3.73241	7.97364	1.09513	4.46838e-13	2.68781e-11
		HLF	1.93934	4.18804	1.11071	0.000153779	0.000623652
		CYP1B1	9.52314	19.8233	1.05769	2.13047e-11	7.16612e-10
		TACR2	9.53999	28.9426	1.60113	0.00160429	0.00458784
		AL513008.1	2.73628	6.20438	1.18107	8.58933e-08	8.95794e-07
		GLIPR1	7.81237	15.9798	1.03242	1.35542e-18	3.36724e-15
		CCN4	7.02532	14.5507	1.05045	3.42498e-14	3.86756e-12
		ITIH5	4.04295	8.5405	1.07891	1.14217e-10	2.87027e-09
		SVIL	23.1449	48.3621	1.06318	9.47183e-09	1.31457e-07
		FBN1	20.2547	41.8691	1.04763	8.61474e-15	1.31413e-12
		CDH19	0.641101	1.69902	1.40608	2.95554e-06	2.02031e-05
		PRELP	23.6394	48.3769	1.03312	2.82572e-09	4.54153e-08
		COL14A1	16.478	37.2067	1.17502	3.95535e-11	1.19623e-09
		AL929091.1	0.731202	1.48106	1.01829	7.44778e-05	0.000333291
		FERMT2	13.4007	29.9387	1.15971	3.1673e-17	2.39475e-14
		KCNE4	4.74856	9.52022	1.0035	3.49238e-14	3.89311e-12
		SNORD114-3	0.831002	1.70974	1.04085	9.73673e-06	5.65915e-05
		PTX3	1.1329	2.3151	1.03105	2.149e-10	4.90435e-09
		ABCC9	3.09879	7.5068	1.27649	4.25645e-15	8.04561e-13
		SNAP25	2.39202	7.3493	1.61938	2.75181e-11	8.9951e-10
		AOX1	2.26287	5.85084	1.37049	1.26512e-14	1.86445e-12
		PI16	4.73276	11.4358	1.2728	2.69419e-06	1.86662e-05
		AGTR1	0.976752	3.20257	1.71317	7.76344e-12	2.98462e-10
		MPO	0.14672	6.40494	5.44805	9.05404e-09	1.26298e-07
		HAND2	5.52823	16.4631	1.57435	2.34691e-09	3.85026e-08
		TIMD4	0.768864	1.55956	1.02034	1.77773e-08	2.27816e-07
		LINC01124	3.037	1.48007	-1.03698	0.0045497	0.0111845
		KCNN3	1.88039	4.15143	1.14257	6.58285e-11	1.81132e-09
		TLR7	1.92029	4.06445	1.08173	7.2441e-12	2.81194e-10
		CASQ2	3.31827	11.2158	1.75704	3.10606e-10	6.66844e-09
		GRPR	0.568798	1.51235	1.4108	1.30104e-06	9.83092e-06
		BARX1-DT	0.622713	1.65065	1.40639	4.0672e-09	6.20417e-08
		VTN	14.7723	38.9257	1.39783	0.000744531	0.00239501
		GAP43	1.1275	2.43003	1.10785	9.19243e-09	1.27987e-07
		BEND6	0.639157	1.35247	1.08136	5.64757e-17	3.3866e-14
		MCEMP1	0.798136	1.83462	1.20078	7.96683e-06	4.75605e-05
		HP	0.923921	3.00378	1.70094	4.41378e-06	2.85813e-05
		SFRP2	151.492	331.683	1.13056	5.25282e-11	1.51991e-09
		HSPB7	19.2048	50.062	1.38225	6.14197e-10	1.20552e-08
		CNN1	160.313	465.218	1.53702	2.33964e-08	2.87536e-07
		ALB	4.22859	147.161	5.12108	0.00101045	0.00309816
		ADH1B	3.91446	9.50252	1.2795	3.23448e-06	2.17676e-05
		PSD	3.78644	9.60326	1.34268	0.00437274	0.0108183
		MMRN1	2.58561	5.97766	1.20908	8.82023e-10	1.63348e-08
		ZBTB16	1.85135	4.08902	1.14318	6.00407e-09	8.67921e-08
		TFPI2	3.76919	8.60644	1.19116	9.54235e-06	5.56104e-05
		PAX9	4.15402	1.71131	-1.27941	0.000715424	0.00231384
		FOXP2	1.11139	2.84402	1.35556	3.11245e-11	9.85893e-10
		MAP1B	12.0348	27.1672	1.17466	1.06113e-11	3.82052e-10
		MGAM	1.26878	2.58429	1.02632	0.0162745	0.0326277
		DMD	3.06804	6.57496	1.09966	5.94629e-08	6.48313e-07
		RUNDC3B	0.835822	1.71768	1.03919	4.86631e-11	1.43433e-09
		NIBAN1	19.4796	42.6852	1.13177	8.40348e-09	1.18329e-07
		JPH2	4.35578	10.9959	1.33596	7.27849e-08	7.75095e-07
		IGLV3-12	2.18394	5.81524	1.41291	0.00821246	0.0183921
		PTPRD	0.738287	1.77648	1.26677	4.61492e-14	4.95391e-12
		TNXB	6.08041	14.587	1.26244	3.04795e-06	2.07127e-05
		SERPINA9	0.586977	9.44137	4.00762	0.00413995	0.0103306
		HSPB6	64.5462	198.8	1.62291	1.35544e-07	1.33396e-06
		PLXDC2	12.1397	26.424	1.12212	8.51281e-17	4.35405e-14
		RCAN2	12.2252	26.1671	1.09789	4.43158e-11	1.31511e-09
		CALCA	0.289336	22.2214	6.26306	7.65583e-05	0.000340934
		IGKV1D-17	3.81189	14.963	1.97282	0.00536559	0.0128522
		DPYSL3	50.2604	109.432	1.12254	4.64492e-14	4.95553e-12
		EFEMP1	35.2009	82.9427	1.2365	1.85355e-14	2.45798e-12
		TRPC1	1.50289	3.1959	1.08849	3.74121e-18	5.42163e-15
		FCRLA	2.83312	6.76134	1.25492	4.30878e-06	2.79902e-05
		NFASC	2.8506	5.99339	1.0721	6.41845e-12	2.52527e-10
		CYBRD1	37.8455	80.0422	1.08064	1.90286e-14	2.47755e-12
		ACTC1	3.35473	7.91875	1.23907	1.14038e-07	1.14964e-06
		TRPC4	0.65993	1.39499	1.07987	2.17527e-08	2.70392e-07
		NR4A3	5.05296	11.0947	1.13468	1.06717e-08	1.45783e-07
		MSRB3	10.7781	24.7025	1.19655	1.45218e-13	1.11741e-11
		SETBP1	2.56298	5.40413	1.07624	8.9216e-14	7.91564e-12
		SLC18A2	0.978452	2.66628	1.44625	7.31884e-06	4.43157e-05
		PRKCB	4.52831	9.08519	1.00454	2.52377e-12	1.158e-10
		HTR2A	0.569615	1.47045	1.3682	7.40749e-18	8.95666e-15
		COL21A1	0.686886	1.5475	1.1718	2.63726e-07	2.37013e-06
		SNORC	13.1263	4.08109	-1.68543	8.33562e-08	8.73758e-07
		RNU6-1322P	0.909029	1.92349	1.08133	0.00012263	0.000511156
		CDO1	1.45831	3.5767	1.29434	4.72531e-13	2.78557e-11
		ANK2	1.51788	3.65845	1.26917	1.42934e-13	1.10965e-11
		AL132642.1	0.686736	1.54314	1.16804	1.62906e-08	2.11255e-07
		HAND2-AS1	0.714058	2.53552	1.82817	1.55337e-10	3.70559e-09
		NTS	17.0162	41.5058	1.28641	0.0212989	0.0407781
		PI15	2.86786	8.03397	1.48614	6.56749e-05	0.000298351
		FAM180A	1.54451	3.73678	1.27465	1.69067e-14	2.29694e-12
		PRIMA1	3.7045	9.26212	1.32206	6.66143e-05	0.00030215
		NPTX2	3.10625	7.83609	1.33496	0.000103132	0.000440656
		RNY4P36	0.748281	1.61673	1.11142	2.32329e-10	5.23343e-09
		RSPO1	0.692842	1.59765	1.20536	1.46053e-10	3.52759e-09
		AC011510.1	0.668191	1.55595	1.21947	6.3606e-10	1.24562e-08
		AFP	0.668045	41.2714	5.94905	0.000344624	0.00124105
		PDE1A	2.47412	4.95592	1.00224	1.60712e-13	1.22043e-11
		TPM2	158.757	357.245	1.1701	1.18057e-07	1.18329e-06
		RNU6-786P	0.699667	1.52997	1.12876	2.41605e-08	2.9609e-07
		GUCY1A1	8.74493	19.2545	1.13868	2.14118e-14	2.65965e-12
		LAMA2	4.02926	8.83351	1.13247	1.22724e-13	9.88045e-12
		MIR145	9.93282	27.4435	1.46619	7.85243e-11	2.10731e-09
		RNU6-26P	0.689648	1.51246	1.13297	1.24824e-06	9.49972e-06
		CORO6	0.660653	1.41459	1.09842	1.75654e-12	8.43819e-11
		SP5	27.9623	9.26448	-1.5937	0.00356816	0.00907566
		CRYAB	10.1282	21.6196	1.09396	3.18293e-10	6.81666e-09
		WSCD2	1.11325	2.56832	1.20604	2.22128e-05	0.000117304
		PRICKLE2	1.94257	4.54745	1.22709	8.28679e-16	2.25168e-13
		DPT	2.36525	6.25103	1.4021	1.65745e-09	2.82579e-08
		ADAMTS8	3.22958	7.17403	1.15143	4.69942e-06	3.01227e-05
		AC119396.1	1.98246	4.9251	1.31286	5.09174e-10	1.02365e-08
		FGF10	1.48452	3.76387	1.34222	3.12343e-09	4.91925e-08
		LMOD1	33.3212	89.9007	1.43189	5.27864e-09	7.74646e-08
		CCDC80	22.9496	52.8278	1.20283	2.31738e-13	1.63155e-11
		MYOM1	2.2321	4.58544	1.03866	2.3106e-05	0.000121467
		AC018755.4	1.49188	3.31946	1.15382	4.88301e-11	1.43438e-09
		IGLV1-51	2.53133	6.51661	1.36423	0.000102585	0.000438693
		ABCA9	0.651375	1.67277	1.36068	5.41784e-16	1.77767e-13
		SERPIND1	1.76086	4.74729	1.43082	0.00423	0.0105191
		CARTPT	2.03985	8.32475	2.02895	1.26144e-05	7.12914e-05
		PPP1R14A	19.7557	41.5636	1.07305	1.24199e-06	9.46045e-06
		GRP	1.78886	4.38928	1.29495	6.55282e-06	4.02663e-05
		LDB3	2.28907	6.90123	1.59209	5.10779e-09	7.54032e-08
		RETN	0.850602	2.50154	1.55626	0.000468449	0.00161601
		CLEC17A	1.1382	3.0678	1.43045	1.59474e-05	8.72368e-05
		CPE	19.6444	49.445	1.33171	6.32435e-12	2.49955e-10
		MEG3	1.33972	2.80577	1.06646	7.37032e-16	2.13617e-13
		ZEB1	11.9049	25.4336	1.09518	1.17133e-17	1.11195e-14
		POPDC2	3.71543	8.71358	1.22973	1.287e-10	3.15225e-09
		P2RX1	2.1884	4.8468	1.14716	1.40219e-09	2.45313e-08
		TWIST2	4.30777	9.0374	1.06897	5.86457e-11	1.65292e-09
		ANGPTL7	0.686885	1.60518	1.2246	9.49728e-10	1.7477e-08
		CILP	5.11692	13.4703	1.39643	7.68331e-10	1.45865e-08
		BICC1	5.33997	12.0459	1.17364	1.74918e-18	3.53512e-15
		INMT	4.84081	9.79812	1.01726	4.96021e-12	2.06854e-10
		AC091179.2	0.762915	1.79005	1.2304	6.46954e-05	0.00029483
		HSD11B1	4.93431	9.95915	1.01318	2.66634e-11	8.73215e-10
		CPED1	6.72545	17.0305	1.34041	2.80382e-12	1.25991e-10
		KRT13	302.678	42.2387	-2.84115	0.00276325	0.00732626
		NPY	1.03868	3.5725	1.78218	4.33532e-06	2.81416e-05
		ADAMTS16	0.860249	1.92786	1.16417	5.43594e-08	6.00578e-07
		PNCK	1.36613	4.54448	1.73403	0.000149406	0.000608335
		TNS1	46.4402	99.9529	1.10587	1.43707e-11	5.0182e-10
		PLIN4	6.59311	17.673	1.42252	1.65546e-06	1.2096e-05
		RNASE2	3.49494	11.5752	1.7277	7.60354e-09	1.08116e-07
		HAS1	1.17856	2.73018	1.21197	1.47464e-08	1.93686e-07
		MNDA	9.72427	19.6394	1.01409	3.21095e-13	2.07338e-11
		MYOC	2.28079	5.10592	1.16264	1.89786e-05	0.000101858
		KCNMA1	2.11921	5.78289	1.44827	5.23796e-11	1.51991e-09
		FBXL22	1.72504	3.49665	1.01935	0.000718741	0.00232365
		TSHZ3	3.32133	7.08426	1.09286	2.41323e-16	9.53775e-14
		DCLK2	2.18998	4.6739	1.09371	6.42616e-15	1.07453e-12
		GPRASP1	1.90193	4.2975	1.17604	1.92798e-14	2.48353e-12
		C8orf88	1.75248	5.12479	1.54809	2.82068e-12	1.26422e-10
		CD79B	3.31426	7.04496	1.0879	0.000157203	0.000635314
		MRGPRF	12.3308	30.616	1.31202	5.20228e-10	1.04106e-08
		TMEM35A	1.29018	3.97823	1.62456	1.57549e-08	2.0492e-07
		MS4A4A	7.98892	16.9993	1.0894	3.68392e-13	2.29618e-11
		CARMN	2.75225	7.42923	1.4326	1.09786e-13	9.29647e-12
		CPA1	0.30617	17.4126	5.82966	0.00182366	0.0051333
		PDZRN4	0.994349	3.55283	1.83715	1.73446e-10	4.08702e-09
		RGS13	0.640655	2.77446	2.11459	2.08811e-06	1.48456e-05
		HSPB8	17.5531	41.3273	1.23537	4.08498e-09	6.20417e-08
		ASB2	4.75211	10.8187	1.18688	2.11437e-07	1.95788e-06
		DNER	1.38123	5.46103	1.98322	6.42119e-06	3.95973e-05
		CHGA	45.0647	98.1637	1.12319	0.0056227	0.0133688
		GREM2	3.81312	9.60383	1.33264	1.41909e-07	1.38485e-06
		RSPO3	3.52784	8.14824	1.2077	2.51473e-15	5.2867e-13
		AQP8	0.161826	1.85366	3.51786	1.55611e-06	1.14713e-05
		MBNL1-AS1	1.68227	3.74747	1.15551	1.15494e-10	2.89817e-09
		CALB2	4.66957	10.0212	1.10169	5.11188e-05	0.000240584
		MIR4480	0.66468	1.52885	1.20172	1.58821e-05	8.69366e-05
		ADORA3	1.86669	3.74641	1.00503	8.05967e-10	1.51522e-08
		GAS1	10.2578	25.6532	1.32242	8.44213e-12	3.18457e-10
		MMP16	0.752978	1.55803	1.04905	3.07334e-13	2.00315e-11
		PLN	12.8541	41.157	1.67891	6.22234e-11	1.7313e-09
		AC245041.1	3.02959	7.2437	1.25761	0.0143889	0.0294018
		PDE7B	1.79516	3.64321	1.0211	1.35974e-08	1.81195e-07
		FCGR2C	1.23424	2.47129	1.00164	6.28966e-14	6.04293e-12
		TMEM236	0.793186	1.92865	1.28186	1.3271e-09	2.34298e-08
		MIR5572	2.87163	1.28411	-1.1611	0.0227795	0.0431896
		CLMP	8.02498	19.871	1.3081	9.84195e-16	2.5545e-13
		TAC1	0.856872	2.73251	1.67308	4.2535e-06	2.76518e-05
		IGHV3-64D	44.0018	96.3054	1.13005	0.0179138	0.0352879
		FLRT2	0.87899	2.16779	1.30231	6.71107e-15	1.101e-12
		MAMDC2	2.33701	6.50167	1.47615	4.15468e-06	2.71209e-05
		FOLR2	13.9419	28.4924	1.03115	1.1711e-10	2.93451e-09
		PDLIM3	13.7213	32.6258	1.2496	1.26846e-15	3.04247e-13
		AC093787.1	0.59314	1.49718	1.3358	0.000262489	0.000981652
		CAP2	7.7254	17.4156	1.1727	3.84828e-13	2.37311e-11
		DLX4	2.96359	1.41008	-1.07157	0.0187516	0.0365614
		AC080038.1	1.12845	2.2751	1.01159	9.32823e-12	3.45146e-10
		BCHE	1.63089	5.18424	1.66847	2.92573e-10	6.32816e-09
		IGHV3-64	11.772	28.1701	1.2588	0.0161887	0.0324933
		MYL9	338.49	845.642	1.32093	3.13033e-11	9.87957e-10
		MYOCD	3.61607	9.30798	1.36404	2.0821e-08	2.603e-07
		TAGLN	97.0384	225.637	1.21738	8.42714e-11	2.21707e-09
		AKAP12	13.98	32.0268	1.19591	5.58515e-12	2.2535e-10
		FGF2	1.91675	4.38441	1.19372	1.0466e-13	9.0389e-12
		COLEC12	3.17692	6.9664	1.13278	1.75868e-14	2.3708e-12
		MALRD1	1.95169	4.61984	1.24312	0.000111816	0.000472995
		NEXN	16.6667	36.5506	1.13293	5.58981e-11	1.59355e-09
		SSPN	6.7243	13.6778	1.02438	4.24218e-15	8.04561e-13
		GREB1L	0.646523	1.363	1.07601	3.51884e-10	7.39042e-09
		SYNC	2.67903	5.72294	1.09504	4.11604e-11	1.23198e-09
		IGLL1	2.03582	7.06649	1.79538	0.00079274	0.00252579
		VEGFD	0.735011	2.71642	1.88587	0.00241215	0.00652778
		LMO1	0.657412	1.84836	1.49137	0.000377057	0.0013407
		FHL1	32.7568	91.0817	1.47536	4.6742e-09	7.00123e-08
		RNF150	2.64146	7.32798	1.47208	2.8824e-14	3.34166e-12
		PYGM	1.28762	3.71029	1.52682	4.86324e-08	5.42822e-07
		IGKV7-3	0.745184	2.05668	1.46465	0.000594986	0.00197836
		CHRM2	0.943859	4.10906	2.12216	1.40108e-09	2.45313e-08
		MS4A2	1.187	2.64537	1.15615	9.0912e-13	4.80535e-11
		NAP1L3	1.24504	2.65394	1.09194	5.68718e-16	1.8296e-13
		PARP15	2.23063	4.70411	1.07647	8.33327e-11	2.20572e-09
		IGLV8-61	79.923	166.2	1.05624	0.00567369	0.0134752
		ASPN	52.4171	112.055	1.0961	3.84828e-13	2.37311e-11
		TREM1	2.16585	4.33308	1.00046	2.70532e-06	1.87135e-05
		PLCXD3	0.571231	1.54476	1.43524	1.85622e-08	2.36369e-07
		AC008808.2	1.53973	3.09605	1.00775	2.043e-08	2.56518e-07
		LINC00578	1.48025	3.10799	1.07014	1.9988e-14	2.55582e-12
		GAPT	1.80304	4.33248	1.26476	2.25755e-12	1.0469e-10
		PGM5P4	1.3727	2.87615	1.06712	1.6137e-07	1.54358e-06
		TMTC1	3.41173	7.38985	1.11504	3.51045e-12	1.52617e-10
		PDZD4	1.63183	3.85985	1.24206	4.27646e-09	6.46117e-08
		GFPT2	4.63116	10.5392	1.18633	5.51035e-15	9.48763e-13
		FAP	4.19052	8.63795	1.04356	7.24123e-13	3.94749e-11
		CPA2	5.19841	116.125	4.48147	0.00475083	0.0116117
		SLIT2	2.65541	6.58278	1.30976	2.30102e-14	2.7788e-12
		SSC5D	7.93605	18.5668	1.22623	4.69611e-13	2.78557e-11
		LINC02303	2.21498	1.0184	-1.12099	0.0116024	0.0245966
		BHMT2	1.43886	3.42441	1.25093	1.986e-13	1.42125e-11
		IL24	2.38534	5.63607	1.2405	0.00282556	0.0074621
		C14orf132	4.3689	9.67209	1.14656	7.66134e-11	2.06881e-09
		LUM	353.488	727.619	1.04152	7.54147e-15	1.18939e-12
		SLC7A2	8.8501	25.4226	1.52235	1.61316e-07	1.54358e-06
		SCG5	3.88144	16.2916	2.06947	3.23109e-13	2.07338e-11
		VIP	1.86679	7.3414	1.9755	8.47527e-08	8.85727e-07
		PTPRN	0.567372	1.98774	1.80876	1.66592e-06	1.21622e-05
		SERPINA3	0.716667	1.9726	1.46072	0.00108996	0.00330735
		EPHA3	4.56474	10.0412	1.13733	5.13582e-08	5.70319e-07
		CTRB1	0.207425	20.6698	6.63879	0.00088707	0.00277698
		IGKV6D-21	10.3416	25.3332	1.29257	0.00311176	0.00808267
		CNFN	172.581	39.5022	-2.12727	0.016711	0.0333644
		SFRP1	6.97038	18.9632	1.44389	8.98909e-09	1.25558e-07
		GRHL3	6.52306	2.86873	-1.18514	0.00926595	0.0203891
		AC079313.1	0.643405	1.44319	1.16546	6.51655e-16	1.98812e-13
		GRIK5	1.71057	3.47595	1.02293	1.09767e-06	8.46874e-06
		TSPAN2	8.80737	18.4369	1.06581	3.46978e-14	3.89287e-12
		PHLDB2	4.96437	10.4851	1.07866	2.24184e-16	9.0664e-14
		URAD	0.849532	2.41459	1.50704	0.00298428	0.0078087
		SPARCL1	144.917	337.895	1.22135	2.58527e-12	1.17691e-10
		BOC	4.51219	9.59854	1.08899	7.16219e-11	1.9522e-09
		CYS1	5.02227	10.063	1.00265	3.13033e-11	9.87957e-10
		AC005180.2	1.08593	2.26657	1.06158	6.92623e-08	7.41481e-07
		RBM24	1.00801	2.39162	1.24649	8.90039e-12	3.33573e-10
		LINGO3	1.59559	3.23759	1.02084	7.09162e-07	5.74934e-06
		AHSG	1.50353	4.41131	1.55285	0.000258517	0.000968257
		LBP	3.20548	10.5367	1.71681	0.0175743	0.0347419
		INA	0.562993	1.58953	1.49741	3.71478e-08	4.2931e-07
		ITGA9	6.19743	12.499	1.01207	2.198e-14	2.69051e-12
		RERG	4.38561	10.3773	1.24259	3.35883e-14	3.84253e-12
		P2RY14	3.3567	7.25487	1.11191	1.68358e-12	8.15528e-11
		LRCH2	1.2898	2.68511	1.05783	2.50381e-18	4.35413e-15
		EPYC	1.11371	3.33701	1.58318	0.000494313	0.00168949
		CPXM2	12.5496	27.2601	1.11915	1.30983e-09	2.31718e-08
		AP005018.2	2.55284	9.47687	1.89231	0.000469807	0.00161974
		PNLIP	0.270277	21.279	6.29885	0.00390963	0.00981925
		RBP4	33.5449	71.8319	1.09853	0.000940595	0.0029188
		FGF7	5.90827	13.861	1.23022	1.0256e-15	2.62283e-13
		CADM3	0.920907	2.13175	1.21091	1.98477e-09	3.30606e-08
		ADCYAP1	0.494865	1.73024	1.80587	4.55899e-14	4.92427e-12
		IGLV2-28	7.95925	18.8522	1.24403	1.20994e-05	6.87384e-05
		ARHGEF26	4.00573	8.69849	1.1187	1.10002e-06	8.48309e-06
		CXCR1	1.3224	2.80627	1.08549	0.00115076	0.00345624
		HMCN1	2.35937	5.13191	1.12109	9.51042e-14	8.35284e-12
		SLC38A4	1.10791	3.11809	1.49281	3.39708e-06	2.27038e-05
		AL049838.1	0.894156	1.80941	1.01692	6.82883e-12	2.66861e-10
		FLNC	46.971	120.279	1.35654	1.4425e-08	1.89895e-07
		CHI3L2	2.80904	5.72126	1.02625	5.2024e-07	4.35579e-06
		PPP1R12B	20.8951	50.3405	1.26856	5.79163e-07	4.78463e-06
		F13A1	7.19299	24.6362	1.77612	1.87044e-13	1.36668e-11
		ACTN2	0.523729	2.09874	2.00263	8.77328e-10	1.62652e-08
		SERPINE1	68.9262	153.765	1.1576	1.00208e-10	2.55891e-09
		STON1	3.3178	8.38697	1.33792	5.09058e-17	3.38612e-14
		CR1	0.978144	2.10979	1.10898	3.38072e-14	3.84253e-12
		AP001528.2	0.970456	2.07493	1.09632	6.54052e-13	3.6809e-11
		IRAG1	15.3513	33.2565	1.11528	1.92433e-13	1.38855e-11
		SCTR	1.34657	3.85281	1.51663	2.08801e-06	1.48456e-05
		IGSF21	0.91528	2.02064	1.14253	1.91827e-13	1.38855e-11
		CLC	2.12242	7.21551	1.76539	2.27096e-08	2.80673e-07
		METTL24	1.7637	4.8479	1.45875	1.82263e-10	4.26588e-09
		NEGR1	1.78525	4.59011	1.36241	2.80105e-10	6.12708e-09
		SMYD1	2.10037	8.00425	1.93012	0.000668769	0.00218772
		TMOD1	3.41224	7.41417	1.11957	1.16097e-08	1.56993e-07
		SORBS1	26.6082	62.305	1.22747	2.6942e-06	1.86662e-05
		GNAO1	2.32549	5.85989	1.33334	1.75524e-09	2.96059e-08
		RERGL	1.36767	3.07402	1.1684	8.61499e-06	5.09574e-05
		SHISA3	3.45981	8.32863	1.26739	4.89794e-08	5.46345e-07
		ABCA8	1.67335	4.22118	1.33491	2.78961e-09	4.49179e-08
		NPTX1	1.68734	4.53764	1.42719	3.04395e-07	2.69112e-06
		NPY1R	1.00913	2.21042	1.1312	1.4713e-05	8.14835e-05
		DDR2	10.2475	23.4977	1.19726	1.02405e-16	4.96431e-14
		PPP1R1A	1.72064	3.57222	1.05388	1.89948e-05	0.000101858
		AMPH	0.947811	1.89997	1.0033	2.96002e-13	1.97009e-11
		TPH1	1.42802	5.15088	1.8508	8.6486e-05	0.000377605
		EPHA7	2.05728	5.20487	1.33912	3.92314e-07	3.3774e-06
		MIR3117	0.679361	1.64571	1.27646	1.35714e-09	2.38873e-08
		PRTN3	0.131732	5.74174	5.44581	4.5771e-07	3.88272e-06
		TMEM252	1.28777	3.65071	1.50331	1.27666e-07	1.26514e-06
		SUSD5	0.901712	2.21934	1.29939	2.09994e-11	7.09087e-10
		GHR	1.20296	2.91935	1.27906	6.34086e-15	1.07056e-12
		RBMS3	1.50362	3.16871	1.07546	2.5614e-16	9.68321e-14
		VSTM2L	7.91985	17.3789	1.13379	8.85924e-07	7.0092e-06
		TNN	1.13967	2.88611	1.34051	5.09489e-09	7.53402e-08
		ADAM33	2.72332	6.94732	1.35109	7.77472e-12	2.98462e-10
		MIR4269	0.735436	2.00538	1.4472	0.000160242	0.000645347
		ABI3BP	5.98208	17.8479	1.57704	1.78194e-14	2.38369e-12
		TIMP3	119.666	244.564	1.03119	7.70507e-17	4.06034e-14
		FCN1	1.06737	2.31323	1.11584	5.7336e-11	1.62655e-09
		AP001107.5	0.613707	1.5734	1.35826	4.25995e-12	1.80684e-10
		HTR3A	0.988863	2.24036	1.17989	0.00187558	0.00525647
		SRPX	10.5955	22.7919	1.10507	6.08362e-11	1.70911e-09
		AR	0.657553	1.42714	1.11795	1.15836e-11	4.11102e-10
		COL8A1	16.1667	36.088	1.1585	1.57266e-14	2.15343e-12
		RNU7-128P	1.77468	3.91488	1.14141	0.0208148	0.0400011
		APOB	5.07064	10.7957	1.09021	7.79798e-07	6.24054e-06
		TACR1	0.526429	1.46118	1.47282	2.27298e-07	2.08257e-06
		RTL1	0.901734	1.88364	1.06275	2.39211e-07	2.18138e-06
		SGCA	3.75836	8.99296	1.25869	4.21107e-07	3.59501e-06
		NALT1	1.26552	2.6616	1.07256	0.0159031	0.0320161
		VGLL3	2.19967	5.06313	1.20274	1.35551e-17	1.17862e-14
		FCRLB	0.972172	2.33424	1.26367	2.3499e-05	0.000123235
		NKX2-5	1.45141	2.99206	1.04368	0.0252351	0.0470857
		NPR3	0.924865	1.99704	1.11055	1.23454e-10	3.0452e-09
		SYT4	0.174963	2.83932	4.02043	1.08379e-06	8.37646e-06
		GPR183	17.5105	35.3723	1.0144	8.06118e-18	8.95666e-15
		LIMS2	7.86706	16.9898	1.11077	5.85461e-09	8.47725e-08
		RGMA	6.78853	16.3308	1.26643	4.09771e-08	4.66661e-07
		MIR100HG	0.958561	2.39991	1.32404	1.02769e-16	4.96431e-14
		DLK1	0.387118	29.7199	6.26251	0.00136074	0.00398641
		FEV	2.28803	13.8245	2.59505	0.0223809	0.0425185
		GALNT15	1.41781	3.83296	1.4348	8.7707e-12	3.29422e-10
		LSAMP	3.34914	6.78765	1.01912	1.14492e-11	4.07994e-10
		CGA	0.934739	3.54786	1.92432	0.0268056	0.0494138
		ST6GALNAC5	2.36361	4.89526	1.05039	1.53599e-15	3.56145e-13
		AC036108.3	1.18092	2.53665	1.10301	7.48643e-07	6.02453e-06
		CHRNA3	1.83555	4.78869	1.38342	5.66353e-06	3.53133e-05
		ADAMTSL3	1.5013	3.30759	1.13957	6.98328e-11	1.90642e-09
		ZFPM2	1.47271	3.14468	1.09444	9.34735e-16	2.46288e-13
		SHISAL1	2.26122	6.02495	1.41385	5.78242e-11	1.63772e-09
		HPGDS	1.01925	2.71638	1.41418	1.34257e-14	1.94231e-12
		AL512326.2	0.629666	1.37805	1.12997	2.87953e-05	0.000147496
		GIP	0.928018	2.01196	1.11637	0.00100875	0.00309386
		SOX14	3.60858	1.58162	-1.19002	0.0259496	0.0481142
		GFRA1	2.86437	6.95332	1.27948	8.1733e-06	4.86593e-05
		SCN7A	0.624895	2.06186	1.72226	9.00857e-10	1.66305e-08
		SLC2A4	2.74924	7.20112	1.38919	0.000169617	0.000678076
		MRC1	7.94229	17.1547	1.11098	1.89421e-13	1.37826e-11
		AC104530.1	0.934816	1.93746	1.05141	9.56656e-09	1.3256e-07
		CNR1	1.33776	3.12671	1.22483	1.85784e-07	1.74448e-06
		LY6G6C	8.71573	2.22737	-1.96828	0.0129278	0.0268828
		ASCL1	5.02085	19.894	1.98633	0.0051111	0.0123585
		SEZ6	0.926002	2.39439	1.37057	2.01155e-07	1.87264e-06
		RNF180	1.3786	2.75968	1.00129	5.34947e-13	3.13223e-11
		MEDAG	8.14092	18.884	1.2139	2.77157e-13	1.88272e-11
		TCEAL7	2.80814	6.42438	1.19394	1.1533e-14	1.71418e-12
		HSPA7	2.55704	5.24881	1.03752	7.70439e-11	2.0772e-09
		DCN	53.3898	112.274	1.07238	3.94542e-13	2.42441e-11
		UPK1B	4.6225	13.7034	1.56779	0.00669233	0.0154822
		MIR5195	3.08544	7.7109	1.32142	0.0105927	0.0227924
		ASB5	0.874106	2.83972	1.69987	7.89022e-06	4.72002e-05
		MORN5	1.34746	4.46614	1.72879	2.10378e-05	0.000111607
		AFF3	0.775912	1.55363	1.00168	2.47969e-08	3.03248e-07
		PROK2	1.00851	2.35984	1.22646	0.00290834	0.00765316
		CLIP3	12.8358	27.8537	1.1177	1.45794e-14	2.03498e-12
		NHSL2	2.23325	4.55702	1.02895	8.61316e-14	7.84203e-12
		OMD	4.46595	12.1784	1.44729	5.73604e-12	2.2999e-10
		MIR938	1.39281	3.18777	1.19455	3.4239e-07	2.99505e-06
		GLI3	1.8079	3.89875	1.1087	1.15525e-13	9.46191e-12
		CHRDL1	5.72388	14.5972	1.35063	9.2162e-12	3.4319e-10
		SVEP1	3.18684	7.47807	1.23054	1.22698e-12	6.23893e-11
		BARX1	33.0253	75.7756	1.19816	1.09138e-07	1.10408e-06
		SHISA2	4.41446	11.2063	1.344	7.30453e-05	0.000327724

## Sheet: table S8
Gene Ontology (GO) analysis of DEGs between high- and low-risk groups for MRLs in GC
ONTOLOGY	ID	Description	GeneRatio	BgRatio	pvalue	p.adjust	qvalue	geneID	Count
BP	GO:0003012	muscle system process	52/442	452/18870	1.34968e-21	5.18547e-18	4.02773e-18	ATP1A2/FLNA/CKMT2/SYNM/ACTA2/MYH11/KCNA5/PTGER3/CAV1/AKAP6/GDNF/MYLK/CALD1/FBXO32/DES/SGCD/RGS4/TACR2/KCNE4/ABCC9/PI16/HAND2/CASQ2/CNN1/DMD/CALCA/NR4A3/HTR2A/ANK2/TPM2/GUCY1A1/MIR145/CRYAB/LMOD1/P2RX1/MYOC/KCNMA1/CHGA/PLN/MYL9/MYOCD/SSPN/CHRM2/PPP1R12B/TMOD1/GNAO1/TACR1/SGCA/NKX2-5/CHRNA3/SCN7A/PROK2	52
BP	GO:0006936	muscle contraction	45/442	351/18870	1.10339e-20	2.11962e-17	1.64638e-17	ATP1A2/FLNA/CKMT2/SYNM/ACTA2/MYH11/KCNA5/PTGER3/CAV1/GDNF/MYLK/CALD1/DES/SGCD/TACR2/KCNE4/ABCC9/CASQ2/CNN1/DMD/CALCA/HTR2A/ANK2/TPM2/GUCY1A1/MIR145/CRYAB/LMOD1/P2RX1/KCNMA1/CHGA/PLN/MYL9/MYOCD/SSPN/CHRM2/PPP1R12B/TMOD1/GNAO1/TACR1/SGCA/NKX2-5/CHRNA3/SCN7A/PROK2	45
BP	GO:0006939	smooth muscle contraction	20/442	109/18870	8.52397e-13	1.09164e-09	8.47911e-10	ATP1A2/ACTA2/MYH11/PTGER3/CAV1/GDNF/MYLK/TACR2/CNN1/CALCA/HTR2A/GUCY1A1/MIR145/P2RX1/KCNMA1/MYOCD/CHRM2/TACR1/CHRNA3/PROK2	20
BP	GO:0030198	extracellular matrix organization	32/442	321/18870	5.57414e-12	3.61184e-09	2.80544e-09	IL6/MMP19/MYH11/ELANE/CAV1/CTSG/GREM1/RECK/CMA1/CYP1B1/COL14A1/PTX3/VTN/SFRP2/TNXB/LAMA2/DPT/ADAMTS8/CCDC80/ANGPTL7/ADAMTS16/HAS1/MMP16/FLRT2/FAP/LUM/PHLDB2/HMCN1/DDR2/ABI3BP/COL8A1/ADAMTSL3	32
BP	GO:0090257	regulation of muscle system process	28/442	247/18870	5.69765e-12	3.61184e-09	2.80544e-09	ATP1A2/CAV1/AKAP6/FBXO32/RGS4/TACR2/PI16/HAND2/CASQ2/CNN1/DMD/CALCA/NR4A3/ANK2/GUCY1A1/MIR145/P2RX1/CHGA/PLN/MYL9/MYOCD/CHRM2/PPP1R12B/TACR1/SGCA/NKX2-5/CHRNA3/PROK2	28
BP	GO:0043062	extracellular structure organization	32/442	322/18870	6.05756e-12	3.61184e-09	2.80544e-09	IL6/MMP19/MYH11/ELANE/CAV1/CTSG/GREM1/RECK/CMA1/CYP1B1/COL14A1/PTX3/VTN/SFRP2/TNXB/LAMA2/DPT/ADAMTS8/CCDC80/ANGPTL7/ADAMTS16/HAS1/MMP16/FLRT2/FAP/LUM/PHLDB2/HMCN1/DDR2/ABI3BP/COL8A1/ADAMTSL3	32
BP	GO:0045229	external encapsulating structure organization	32/442	323/18870	6.58066e-12	3.61184e-09	2.80544e-09	IL6/MMP19/MYH11/ELANE/CAV1/CTSG/GREM1/RECK/CMA1/CYP1B1/COL14A1/PTX3/VTN/SFRP2/TNXB/LAMA2/DPT/ADAMTS8/CCDC80/ANGPTL7/ADAMTS16/HAS1/MMP16/FLRT2/FAP/LUM/PHLDB2/HMCN1/DDR2/ABI3BP/COL8A1/ADAMTSL3	32
BP	GO:0006937	regulation of muscle contraction	21/442	170/18870	5.43104e-10	2.60826e-07	2.02592e-07	ATP1A2/CAV1/TACR2/CASQ2/CNN1/DMD/CALCA/ANK2/GUCY1A1/MIR145/P2RX1/CHGA/PLN/MYL9/MYOCD/CHRM2/PPP1R12B/TACR1/NKX2-5/CHRNA3/PROK2	21
BP	GO:0055001	muscle cell development	22/442	195/18870	1.21051e-09	4.86802e-07	3.78116e-07	MYH11/ACTL8/BVES/AKAP6/ANKRD1/CFL2/PGM5/SGCD/RGS4/PI16/DMD/ACTC1/ANK2/LMOD1/LDB3/ASB2/DNER/MYL9/FLNC/ACTN2/TMOD1/NKX2-5	22
BP	GO:0006940	regulation of smooth muscle contraction	13/442	61/18870	1.26705e-09	4.86802e-07	3.78116e-07	ATP1A2/CAV1/TACR2/CNN1/CALCA/GUCY1A1/MIR145/P2RX1/MYOCD/CHRM2/TACR1/CHRNA3/PROK2	13
BP	GO:1903522	regulation of blood circulation	25/442	258/18870	2.21817e-09	7.74746e-07	6.01771e-07	ATP1A2/FLNA/KCNA5/BVES/CAV1/FGG/DES/RGS4/KCNE4/ABCC9/AGTR1/CASQ2/HSPB7/DMD/TRPC1/HTR2A/ANK2/POPDC2/P2RX1/CHGA/ADORA3/PLN/CHRM2/TACR1/NKX2-5	25
BP	GO:0060537	muscle tissue development	33/442	433/18870	3.01197e-09	9.64332e-07	7.49029e-07	MYH11/BVES/CAV1/AKAP6/ANKRD1/MYLK/CFL2/GREM1/PGM5/SGCD/MEOX2/RGS4/HLF/SVIL/PI16/DMD/JPH2/ACTC1/MIR145/MYOM1/POPDC2/ASB2/DNER/PLN/MYOCD/FGF2/RBM24/RBP4/ACTN2/SMYD1/TNN/NKX2-5/ZFPM2	33
BP	GO:0015837	amine transport	16/442	108/18870	4.43577e-09	1.31094e-06	1.01825e-06	ATP1A2/AQP9/GDNF/RGS4/TACR2/SLC18A2/PRKCB/HTR2A/CARTPT/CHGA/AQP8/ADORA3/VIP/SYT4/CHRNA3/CNR1	16
BP	GO:0042692	muscle cell differentiation	32/442	419/18870	5.00653e-09	1.37393e-06	1.06718e-06	MYH11/ACTL8/BVES/AKAP6/ANKRD1/CFL2/GREM1/PGM5/SGCD/RBPMS2/RGS4/PI16/DMD/ACTC1/ANK2/LAMA2/MIR145/FGF10/LMOD1/LDB3/ZEB1/POPDC2/ASB2/DNER/MYL9/MYOCD/RBM24/FLNC/ACTN2/SMYD1/TMOD1/NKX2-5	32
BP	GO:0030239	myofibril assembly	13/442	71/18870	9.06369e-09	2.32151e-06	1.8032e-06	MYH11/ACTL8/ANKRD1/CFL2/PGM5/ACTC1/LMOD1/LDB3/MYL9/FLNC/ACTN2/TMOD1/NKX2-5	13
BP	GO:0055002	striated muscle cell development	13/442	73/18870	1.2897e-08	3.09689e-06	2.40546e-06	MYH11/ACTL8/ANKRD1/CFL2/PGM5/ACTC1/LMOD1/LDB3/MYL9/FLNC/ACTN2/TMOD1/NKX2-5	13
BP	GO:0046879	hormone secretion	26/442	308/18870	1.90702e-08	4.30985e-06	3.34761e-06	IL6/ADCY5/KCNA5/FGG/NR1H4/NNAT/TACR2/SNAP25/AGTR1/SLC18A2/PRKCB/CARTPT/GRP/RETN/CPE/CHGA/SCG5/VIP/PTPRN/SFRP1/RBP4/ADCYAP1/TACR1/CGA/GIP/CNR1	26
BP	GO:0007517	muscle organ development	28/442	354/18870	2.21391e-08	4.72547e-06	3.67043e-06	BVES/CAV1/ANKRD1/MYLK/CFL2/DES/SGCD/MEOX2/HLF/SVIL/DMD/JPH2/ACTC1/LAMA2/MIR145/CRYAB/MYOM1/POPDC2/ASB2/DNER/MYOCD/TAGLN/FHL1/RBM24/SMYD1/SGCA/NKX2-5/ZFPM2	28
BP	GO:0009914	hormone transport	26/442	319/18870	3.89294e-08	7.87194e-06	6.1144e-06	IL6/ADCY5/KCNA5/FGG/NR1H4/NNAT/TACR2/SNAP25/AGTR1/SLC18A2/PRKCB/CARTPT/GRP/RETN/CPE/CHGA/SCG5/VIP/PTPRN/SFRP1/RBP4/ADCYAP1/TACR1/CGA/GIP/CNR1	26
BP	GO:0023061	signal release	33/442	484/18870	4.5306e-08	8.70329e-06	6.76014e-06	IL6/ADCY5/KCNA5/GDNF/FGG/NR1H4/NNAT/TACR2/SNAP25/AGTR1/SLC18A2/PRKCB/HTR2A/CARTPT/GRP/RETN/CPE/P2RX1/CHGA/ADORA3/SCG5/VIP/PTPRN/SFRP1/GRIK5/RBP4/ADCYAP1/TACR1/SYT4/CGA/CHRNA3/GIP/CNR1	33
BP	GO:0010927	cellular component assembly involved in morphogenesis	16/442	128/18870	5.30045e-08	9.6973e-06	7.53222e-06	MYH11/ACTL8/ANKRD1/CFL2/PGM5/ACTC1/ANK2/LMOD1/LDB3/PLN/MYL9/PHLDB2/FLNC/ACTN2/TMOD1/NKX2-5	16
BP	GO:0051146	striated muscle cell differentiation	25/442	305/18870	6.39016e-08	1.11595e-05	8.66799e-06	MYH11/ACTL8/BVES/AKAP6/ANKRD1/CFL2/GREM1/PGM5/SGCD/RGS4/PI16/ACTC1/LMOD1/LDB3/POPDC2/ASB2/DNER/MYL9/MYOCD/RBM24/FLNC/ACTN2/SMYD1/TMOD1/NKX2-5	25
BP	GO:0060047	heart contraction	22/442	243/18870	7.0026e-08	1.16974e-05	9.08576e-06	ATP1A2/FLNA/KCNA5/BVES/CAV1/DES/SGCD/RGS4/KCNE4/ABCC9/CASQ2/HSPB7/DMD/TRPC1/ACTC1/ANK2/POPDC2/CHGA/ADORA3/PLN/CHRM2/NKX2-5	22
BP	GO:0008217	regulation of blood pressure	19/442	187/18870	9.01972e-08	1.44391e-05	1.12153e-05	ATP1A2/ACTA2/CTSG/CPA3/CMA1/ABCC9/AGTR1/CALCA/GUCY1A1/CARTPT/P2RX1/NPY/ADAMTS16/CHGA/NPY1R/AR/TACR1/NPR3/CNR1	19
BP	GO:0003018	vascular process in circulatory system	23/442	269/18870	1.00843e-07	1.47175e-05	1.14316e-05	ATP1A2/ACTA2/KCNMB1/KCNA5/CAV1/FGG/VSTM4/AZU1/TACR2/FERMT2/ABCC9/AGTR1/CALCA/HTR2A/NTS/GUCY1A1/P2RX1/KCNMA1/AKAP12/SLIT2/SLC7A2/TACR1/SLC2A4	23
BP	GO:0008016	regulation of heart contraction	20/442	208/18870	1.03428e-07	1.47175e-05	1.14316e-05	ATP1A2/FLNA/KCNA5/BVES/CAV1/DES/RGS4/KCNE4/ABCC9/CASQ2/HSPB7/DMD/TRPC1/ANK2/POPDC2/CHGA/ADORA3/PLN/CHRM2/NKX2-5	20
BP	GO:0031032	actomyosin structure organization	20/442	208/18870	1.03428e-07	1.47175e-05	1.14316e-05	MYH11/ACTL8/ANKRD1/CFL2/PGM5/FERMT2/CNN1/ACTC1/LMOD1/LDB3/MYOC/MYL9/SFRP1/PHLDB2/FLNC/ACTN2/TMOD1/SORBS1/TACR1/NKX2-5	20
BP	GO:0043266	regulation of potassium ion transport	14/442	102/18870	1.10839e-07	1.52087e-05	1.18131e-05	FLNA/KCNMB1/KCNA5/CAV1/AKAP6/RGS4/KCNE4/CASQ2/HTR2A/ANK2/GRP/FHL1/VIP/ACTN2	14
BP	GO:0003015	heart process	22/442	255/18870	1.63747e-07	2.16936e-05	1.68501e-05	ATP1A2/FLNA/KCNA5/BVES/CAV1/DES/SGCD/RGS4/KCNE4/ABCC9/CASQ2/HSPB7/DMD/TRPC1/ACTC1/ANK2/POPDC2/CHGA/ADORA3/PLN/CHRM2/NKX2-5	22
BP	GO:0019932	second-messenger-mediated signaling	24/442	310/18870	3.37375e-07	4.32065e-05	3.356e-05	ATP1A2/FPR1/PTGFR/THBS1/AKAP6/GUCY1B1/TMEM100/FPR2/AZU1/SGCD/AGTR1/CASQ2/DMD/RCAN2/ANK2/GUCY1A1/PLN/PDE7B/CAP2/ADCYAP1/CXCR1/IRAG1/SCTR/GIP	24
BP	GO:0007200	phospholipase C-activating G protein-coupled receptor signaling pathway	14/442	113/18870	4.04469e-07	5.01281e-05	3.89362e-05	FPR1/PTGER3/FPR2/AGTR1/GRPR/CALCA/PRKCB/HTR2A/GRP/CHGA/CHRM2/VIP/ACTN2/TACR1	14
BP	GO:0051952	regulation of amine transport	13/442	97/18870	4.18531e-07	5.02499e-05	3.90308e-05	ATP1A2/GDNF/RGS4/TACR2/PRKCB/HTR2A/CARTPT/CHGA/ADORA3/VIP/SYT4/CHRNA3/CNR1	13
BP	GO:0046883	regulation of hormone secretion	21/442	251/18870	5.21065e-07	6.06646e-05	4.71202e-05	IL6/ADCY5/KCNA5/FGG/NR1H4/NNAT/TACR2/SNAP25/AGTR1/PRKCB/CARTPT/GRP/RETN/CHGA/SCG5/SFRP1/RBP4/ADCYAP1/TACR1/GIP/CNR1	21
BP	GO:0050804	modulation of chemical synaptic transmission	31/442	489/18870	5.7609e-07	6.50982e-05	5.05639e-05	ATP1A2/SCGN/GUCY1B1/ROR2/RGS4/TACR2/SNAP25/MAP1B/PTPRD/PRKCB/HTR2A/GUCY1A1/LAMA2/RETN/P2RX1/TSHZ3/CALB2/ADORA3/BCHE/AKAP12/CHRM2/GRIK5/INA/SCTR/EPHA7/TACR1/SYT4/CHRNA3/GIP/CNR1/CHRDL1	31
BP	GO:0099177	regulation of trans-synaptic signaling	31/442	490/18870	6.01874e-07	6.60685e-05	5.13176e-05	ATP1A2/SCGN/GUCY1B1/ROR2/RGS4/TACR2/SNAP25/MAP1B/PTPRD/PRKCB/HTR2A/GUCY1A1/LAMA2/RETN/P2RX1/TSHZ3/CALB2/ADORA3/BCHE/AKAP12/CHRM2/GRIK5/INA/SCTR/EPHA7/TACR1/SYT4/CHRNA3/GIP/CNR1/CHRDL1	31
BP	GO:0042886	amide transport	25/442	354/18870	1.06292e-06	0.000111694	8.67565e-05	IL6/ATP1A2/ADCY5/KCNA5/AQP9/FGG/NR1H4/NNAT/TACR2/SNAP25/PRKCB/CARTPT/GRP/CPE/CHGA/AQP8/FOLR2/VIP/PTPRN/SFRP1/RBP4/ADCYAP1/SYT4/GIP/CNR1	25
BP	GO:0006813	potassium ion transport	20/442	241/18870	1.10473e-06	0.000111694	8.67565e-05	ATP1A2/FLNA/KCNMB1/KCNA5/CAV1/AKAP6/KCNK3/RGS4/KCNE4/ABCC9/SNAP25/KCNN3/CASQ2/HTR2A/ANK2/GRP/KCNMA1/FHL1/VIP/ACTN2	20
BP	GO:0030072	peptide hormone secretion	20/442	241/18870	1.10473e-06	0.000111694	8.67565e-05	IL6/ADCY5/KCNA5/FGG/NR1H4/NNAT/TACR2/SNAP25/PRKCB/CARTPT/GRP/CPE/CHGA/VIP/PTPRN/SFRP1/RBP4/ADCYAP1/GIP/CNR1	20
BP	GO:0050432	catecholamine secretion	10/442	61/18870	1.39202e-06	0.000137131	0.000106515	GDNF/SLC18A2/PRKCB/HTR2A/CARTPT/CHGA/ADORA3/VIP/SYT4/CNR1	10
BP	GO:0002790	peptide secretion	20/442	246/18870	1.52162e-06	0.000146151	0.000113521	IL6/ADCY5/KCNA5/FGG/NR1H4/NNAT/TACR2/SNAP25/PRKCB/CARTPT/GRP/CPE/CHGA/VIP/PTPRN/SFRP1/RBP4/ADCYAP1/GIP/CNR1	20
BP	GO:0007188	adenylate cyclase-modulating G protein-coupled receptor signaling pathway	20/442	248/18870	1.72515e-06	0.000157949	0.000122684	FLNA/GLP2R/ADCY5/FPR1/PTGFR/PTGER3/VIPR2/FPR2/CALCA/CHGA/PLN/AKAP12/CHRM2/VIP/ADCYAP1/SCTR/GNAO1/NPY1R/GIP/CNR1	20
BP	GO:0035296	regulation of tube diameter	15/442	146/18870	1.78304e-06	0.000157949	0.000122684	ATP1A2/ACTA2/KCNMB1/KCNA5/CAV1/FGG/VSTM4/AGTR1/CALCA/HTR2A/NTS/GUCY1A1/P2RX1/KCNMA1/TACR1	15
BP	GO:0097746	blood vessel diameter maintenance	15/442	146/18870	1.78304e-06	0.000157949	0.000122684	ATP1A2/ACTA2/KCNMB1/KCNA5/CAV1/FGG/VSTM4/AGTR1/CALCA/HTR2A/NTS/GUCY1A1/P2RX1/KCNMA1/TACR1	15
BP	GO:0043267	negative regulation of potassium ion transport	8/442	37/18870	1.80889e-06	0.000157949	0.000122684	CAV1/RGS4/KCNE4/CASQ2/HTR2A/GRP/VIP/ACTN2	8
BP	GO:0035150	regulation of tube size	15/442	147/18870	1.94378e-06	0.000165956	0.000128904	ATP1A2/ACTA2/KCNMB1/KCNA5/CAV1/FGG/VSTM4/AGTR1/CALCA/HTR2A/NTS/GUCY1A1/P2RX1/KCNMA1/TACR1	15
BP	GO:0006935	chemotaxis	29/442	468/18870	2.11459e-06	0.000176614	0.000137182	IL6/FPR1/ELANE/THBS1/THBS4/GDNF/CTSG/FPR2/GREM1/AZU1/AGTR1/CALCA/FGF10/SERPIND1/RNASE2/CHGA/FLRT2/FGF2/VEGFD/TREM1/SLIT2/LBP/ITGA9/FGF7/CXCR1/SERPINE1/EPHA7/GPR183/PROK2	29
BP	GO:0042330	taxis	29/442	470/18870	2.30073e-06	0.000188072	0.000146082	IL6/FPR1/ELANE/THBS1/THBS4/GDNF/CTSG/FPR2/GREM1/AZU1/AGTR1/CALCA/FGF10/SERPIND1/RNASE2/CHGA/FLRT2/FGF2/VEGFD/TREM1/SLIT2/LBP/ITGA9/FGF7/CXCR1/SERPINE1/EPHA7/GPR183/PROK2	29
BP	GO:0048660	regulation of smooth muscle cell proliferation	16/442	171/18870	2.80435e-06	0.000224465	0.000174349	IL6/ELANE/THBS1/VIPR2/RBPMS2/OGN/CCN4/CNN1/NR4A3/PDE1A/MIR145/MYOCD/FGF2/VIP/DDR2/TACR1	16
BP	GO:0060485	mesenchyme development	23/442	327/18870	3.07363e-06	0.000240998	0.000187191	IL6/FLNA/ACTA2/ACTG2/TMEM100/GDNF/BNC2/GREM1/DACT3/NCAM1/FERMT2/HAND2/SFRP2/TNXB/ACTC1/MIR145/FGF10/EPHA3/SFRP1/PHLDB2/RBM24/NKX2-5/ZFPM2	23
BP	GO:0048659	smooth muscle cell proliferation	16/442	175/18870	3.79159e-06	0.000287994	0.000223695	IL6/ELANE/THBS1/VIPR2/RBPMS2/OGN/CCN4/CNN1/NR4A3/PDE1A/MIR145/MYOCD/FGF2/VIP/DDR2/TACR1	16
BP	GO:0071805	potassium ion transmembrane transport	18/442	217/18870	3.82293e-06	0.000287994	0.000223695	ATP1A2/FLNA/KCNMB1/KCNA5/CAV1/AKAP6/KCNK3/RGS4/KCNE4/ABCC9/SNAP25/KCNN3/CASQ2/ANK2/GRP/KCNMA1/FHL1/ACTN2	18
BP	GO:0031589	cell-substrate adhesion	24/442	356/18870	3.91e-06	0.000288889	0.000224389	FLNA/FGL1/BVES/THBS1/FGG/LYVE1/GREM1/FERMT2/VTN/TNXB/CCDC80/MYOC/EPHA3/SFRP1/PHLDB2/ITGA9/ACTN2/SERPINE1/STON1/SORBS1/TNN/ABI3BP/COL8A1/LIMS2	24
BP	GO:0015833	peptide transport	20/442	262/18870	3.9989e-06	0.000289882	0.000225161	IL6/ADCY5/KCNA5/FGG/NR1H4/NNAT/TACR2/SNAP25/PRKCB/CARTPT/GRP/CPE/CHGA/VIP/PTPRN/SFRP1/RBP4/ADCYAP1/GIP/CNR1	20
BP	GO:0060538	skeletal muscle organ development	16/442	178/18870	4.72555e-06	0.000336214	0.000261149	BVES/CAV1/ANKRD1/CFL2/DES/MEOX2/HLF/SVIL/DMD/MYOM1/POPDC2/ASB2/DNER/MYOCD/RBM24/SMYD1	16
BP	GO:1901379	regulation of potassium ion transmembrane transport	11/442	86/18870	5.18524e-06	0.000362213	0.000281343	FLNA/KCNMB1/CAV1/AKAP6/RGS4/KCNE4/CASQ2/ANK2/GRP/FHL1/ACTN2	11
BP	GO:0050433	regulation of catecholamine secretion	9/442	56/18870	5.58603e-06	0.000383242	0.000297677	GDNF/PRKCB/HTR2A/CARTPT/CHGA/ADORA3/VIP/SYT4/CNR1	9
BP	GO:0042391	regulation of membrane potential	27/442	440/18870	5.70371e-06	0.00038445	0.000298615	ATP1A2/FLNA/KCNA5/BVES/CAV1/AKAP6/KCNK3/RGS4/KCNE4/ABCC9/CASQ2/DMD/ANK2/POPDC2/P2RX1/MYOC/KCNMA1/PLN/FHL1/GRIK5/ACTN2/HTR3A/TACR1/CHRNA3/CNR1/SEZ6/DCN	27
BP	GO:0033002	muscle cell proliferation	19/442	247/18870	6.22891e-06	0.000412612	0.000320489	IL6/ELANE/THBS1/VIPR2/RBPMS2/OGN/CCN4/CNN1/NR4A3/PDE1A/MIR145/MYOCD/FGF2/VIP/RBP4/DDR2/TACR1/NKX2-5/ZFPM2	19
BP	GO:0015844	monoamine transport	11/442	89/18870	7.26826e-06	0.000473299	0.000367627	GDNF/SLC18A2/PRKCB/HTR2A/CARTPT/P2RX1/CHGA/ADORA3/VIP/SYT4/CNR1	11
BP	GO:2000027	regulation of animal organ morphogenesis	13/442	126/18870	8.29349e-06	0.00053106	0.000412492	GDNF/GREM1/SFRP2/PAX9/PRKCB/PRICKLE2/FGF10/RSPO3/FGF2/SFRP1/GRHL3/FGF7/AR	13
BP	GO:0051480	regulation of cytosolic calcium ion concentration	9/442	59/18870	8.70744e-06	0.000542993	0.000421761	SCGN/CAV1/CALCA/TRPC1/TRPC4/P2RX1/CALB2/PLN/CNR1	9
BP	GO:0007519	skeletal muscle tissue development	15/442	166/18870	8.76252e-06	0.000542993	0.000421761	BVES/CAV1/ANKRD1/CFL2/MEOX2/HLF/SVIL/DMD/MYOM1/POPDC2/ASB2/DNER/MYOCD/RBM24/SMYD1	15
BP	GO:0090288	negative regulation of cellular response to growth factor stimulus	13/442	127/18870	9.04583e-06	0.000551652	0.000428487	THBS1/CHRDL2/GREM1/RBPMS2/FBN1/SFRP2/GREM2/FGF2/SLIT2/SFRP1/DCN/CHRDL1/SHISA2	13
BP	GO:0071692	protein localization to extracellular region	24/442	377/18870	1.02972e-05	0.000614389	0.000477216	IL6/CD33/ADCY5/KCNA5/ANKRD1/PCSK1/FGG/NR1H4/NNAT/TACR2/FBN1/SNAP25/PRKCB/MYOM1/CARTPT/CHGA/VIP/PTPRN/SFRP1/RBP4/ADCYAP1/SYT4/GIP/CNR1	24
BP	GO:0007218	neuropeptide signaling pathway	12/442	110/18870	1.03944e-05	0.000614389	0.000477216	GRPR/CALCA/NTS/CARTPT/GRP/CPE/NPY/TAC1/SCG5/ADCYAP1/NPY1R/PROK2	12
BP	GO:0051937	catecholamine transport	10/442	76/18870	1.07752e-05	0.000627248	0.000487204	GDNF/SLC18A2/PRKCB/HTR2A/CARTPT/CHGA/ADORA3/VIP/SYT4/CNR1	10
BP	GO:0016055	Wnt signaling pathway	27/442	459/18870	1.22706e-05	0.000703635	0.000546537	CAV1/APCDD1L/CDK14/GREM1/RECK/DACT3/CCN4/FERMT2/SFRP2/RSPO1/MIR145/PRICKLE2/FGF10/CPE/BICC1/MYOC/RSPO3/FGF2/SFRP1/GRHL3/SHISA3/RBMS3/TNN/NKX2-5/GLI3/BARX1/SHISA2	27
BP	GO:0198738	cell-cell signaling by wnt	27/442	461/18870	1.32622e-05	0.000749316	0.000582019	CAV1/APCDD1L/CDK14/GREM1/RECK/DACT3/CCN4/FERMT2/SFRP2/RSPO1/MIR145/PRICKLE2/FGF10/CPE/BICC1/MYOC/RSPO3/FGF2/SFRP1/GRHL3/SHISA3/RBMS3/TNN/NKX2-5/GLI3/BARX1/SHISA2	27
BP	GO:0007204	positive regulation of cytosolic calcium ion concentration	15/442	173/18870	1.44147e-05	0.000786508	0.000610907	ADCY5/FPR1/PTGFR/PTGER3/CAV1/FPR2/AGTR1/JPH2/CALCA/HTR2A/TAC1/ADCYAP1/CXCR1/TACR1/PROK2	15
BP	GO:1903034	regulation of response to wounding	15/442	173/18870	1.44147e-05	0.000786508	0.000610907	FLNA/CAV1/THBS1/MYLK/FGG/CCN4/FERMT2/VTN/MMRN1/FGF2/FAP/PHLDB2/SERPINE1/DDR2/RGMA	15
BP	GO:0007160	cell-matrix adhesion	18/442	239/18870	1.45346e-05	0.000786508	0.000610907	FGL1/THBS1/FGG/LYVE1/GREM1/FERMT2/VTN/TNXB/MYOC/EPHA3/SFRP1/PHLDB2/ITGA9/ACTN2/SERPINE1/STON1/SORBS1/TNN	18
BP	GO:0061041	regulation of wound healing	13/442	133/18870	1.49565e-05	0.000792586	0.000615628	CAV1/THBS1/MYLK/FGG/CCN4/FERMT2/VTN/MMRN1/FGF2/FAP/PHLDB2/SERPINE1/DDR2	13
BP	GO:0090276	regulation of peptide hormone secretion	16/442	195/18870	1.50595e-05	0.000792586	0.000615628	IL6/ADCY5/KCNA5/FGG/NR1H4/NNAT/SNAP25/PRKCB/CARTPT/GRP/CHGA/SFRP1/RBP4/ADCYAP1/GIP/CNR1	16
BP	GO:0014706	striated muscle tissue development	19/442	264/18870	1.60585e-05	0.000826279	0.000641799	MYH11/BVES/AKAP6/ANKRD1/GREM1/PGM5/SGCD/RGS4/PI16/JPH2/ACTC1/ASB2/PLN/MYOCD/FGF2/RBP4/ACTN2/NKX2-5/ZFPM2	19
BP	GO:1903532	positive regulation of secretion by cell	20/442	288/18870	1.62631e-05	0.000826279	0.000641799	CD33/ANKRD1/GDNF/PCSK1/FGG/NR1H4/NNAT/TACR2/SNAP25/PRKCB/MYOM1/CARTPT/GRP/RETN/VIP/RBP4/ADCYAP1/TACR1/SYT4/GIP	20
BP	GO:0061337	cardiac conduction	11/442	97/18870	1.67403e-05	0.000826279	0.000641799	ATP1A2/FLNA/KCNA5/CAV1/KCNE4/ABCC9/CASQ2/TRPC1/ANK2/PLN/NKX2-5	11
BP	GO:0010763	positive regulation of fibroblast migration	5/442	15/18870	1.705e-05	0.000826279	0.000641799	ACTA2/THBS1/MIR145/AKAP12/DDR2	5
BP	GO:0030111	regulation of Wnt signaling pathway	22/442	338/18870	1.70742e-05	0.000826279	0.000641799	CAV1/APCDD1L/CDK14/GREM1/RECK/DACT3/CCN4/SFRP2/RSPO1/MIR145/FGF10/BICC1/RSPO3/FGF2/SFRP1/SHISA3/RBMS3/TNN/NKX2-5/GLI3/BARX1/SHISA2	22
BP	GO:0016486	peptide hormone processing	7/442	36/18870	1.71075e-05	0.000826279	0.000641799	CTSG/PCSK1/CPA3/CMA1/CPE/BCHE/SCG5	7
BP	GO:0097529	myeloid leukocyte migration	18/442	242/18870	1.72052e-05	0.000826279	0.000641799	IL6/THBS1/THBS4/CTSG/FPR2/GREM1/AZU1/ROR2/CALCA/CHGA/VEGFD/TREM1/SLIT2/LBP/ITGA9/CXCR1/SERPINE1/PRTN3	18
BP	GO:0050708	regulation of protein secretion	19/442	266/18870	1.78479e-05	0.000846562	0.000657553	IL6/CD33/ADCY5/KCNA5/ANKRD1/PCSK1/FGG/NR1H4/NNAT/SNAP25/PRKCB/MYOM1/CARTPT/CHGA/SFRP1/RBP4/SYT4/GIP/CNR1	19
BP	GO:0002791	regulation of peptide secretion	16/442	198/18870	1.82138e-05	0.000853382	0.00066285	IL6/ADCY5/KCNA5/FGG/NR1H4/NNAT/SNAP25/PRKCB/CARTPT/GRP/CHGA/SFRP1/RBP4/ADCYAP1/GIP/CNR1	16
BP	GO:0090087	regulation of peptide transport	16/442	200/18870	2.063e-05	0.000954945	0.000741738	IL6/ADCY5/KCNA5/FGG/NR1H4/NNAT/SNAP25/PRKCB/CARTPT/GRP/CHGA/SFRP1/RBP4/ADCYAP1/GIP/CNR1	16
BP	GO:0009306	protein secretion	23/442	368/18870	2.10586e-05	0.000963178	0.000748133	IL6/CD33/ADCY5/KCNA5/ANKRD1/PCSK1/FGG/NR1H4/NNAT/TACR2/SNAP25/PRKCB/MYOM1/CARTPT/CHGA/VIP/PTPRN/SFRP1/RBP4/ADCYAP1/SYT4/GIP/CNR1	23
BP	GO:0035592	establishment of protein localization to extracellular region	23/442	369/18870	2.19804e-05	0.000993513	0.000771695	IL6/CD33/ADCY5/KCNA5/ANKRD1/PCSK1/FGG/NR1H4/NNAT/TACR2/SNAP25/PRKCB/MYOM1/CARTPT/CHGA/VIP/PTPRN/SFRP1/RBP4/ADCYAP1/SYT4/GIP/CNR1	23
BP	GO:0048738	cardiac muscle tissue development	18/442	247/18870	2.26415e-05	0.0010115	0.000785663	MYH11/BVES/AKAP6/ANKRD1/GREM1/SGCD/RGS4/PI16/JPH2/ACTC1/ASB2/PLN/MYOCD/FGF2/RBP4/ACTN2/NKX2-5/ZFPM2	18
BP	GO:0019935	cyclic-nucleotide-mediated signaling	10/442	83/18870	2.37331e-05	0.00103697	0.000805453	THBS1/AKAP6/GUCY1B1/GUCY1A1/PDE7B/CAP2/ADCYAP1/IRAG1/SCTR/GIP	10
BP	GO:0045444	fat cell differentiation	18/442	248/18870	2.38967e-05	0.00103697	0.000805453	IL6/RUNX1T1/LMO3/FABP4/CCN4/FERMT2/SFRP2/ZBTB16/NR4A3/HTR2A/FGF10/RETN/SFRP1/TPH1/ZFPM2/SLC2A4/MEDAG/CLIP3	18
BP	GO:0060048	cardiac muscle contraction	13/442	139/18870	2.40215e-05	0.00103697	0.000805453	ATP1A2/FLNA/KCNA5/CAV1/SGCD/KCNE4/ABCC9/CASQ2/DMD/ANK2/CHGA/PLN/NKX2-5	13
BP	GO:0060306	regulation of membrane repolarization	7/442	38/18870	2.48394e-05	0.00105767	0.000821527	FLNA/KCNA5/CAV1/AKAP6/KCNE4/CASQ2/ANK2	7
BP	GO:0010959	regulation of metal ion transport	24/442	398/18870	2.50515e-05	0.00105767	0.000821527	ATP1A2/CD33/FLNA/KCNMB1/KCNA5/MS4A1/CAV1/AKAP6/MYLK/RGS4/KCNE4/CASQ2/DMD/JPH2/TRPC1/HTR2A/ANK2/GRP/P2RX1/PLN/FHL1/VIP/ACTN2/NKX2-5	24
BP	GO:0048041	focal adhesion assembly	10/442	85/18870	2.92879e-05	0.00121259	0.000941861	THBS1/GREM1/FERMT2/MYOC/EPHA3/SFRP1/PHLDB2/ACTN2/STON1/SORBS1	10
BP	GO:0010762	regulation of fibroblast migration	7/442	39/18870	2.96678e-05	0.00121259	0.000941861	ACTA2/THBS1/MIR145/HAS1/AKAP12/FGF2/DDR2	7
BP	GO:0140448	signaling receptor ligand precursor processing	7/442	39/18870	2.96678e-05	0.00121259	0.000941861	CTSG/PCSK1/CPA3/CMA1/CPE/BCHE/SCG5	7
BP	GO:0051216	cartilage development	16/442	207/18870	3.14811e-05	0.00127316	0.000988907	BMP3/NKX3-2/CHRDL2/GREM1/OGN/CCN4/HAND2/SFRP2/ZBTB16/EFEMP1/SNORC/ZEB1/FGF2/EPYC/GHR/GLI3	16
BP	GO:0055013	cardiac muscle cell development	10/442	86/18870	3.24593e-05	0.00129905	0.00100901	MYH11/BVES/AKAP6/SGCD/RGS4/PI16/ACTC1/ASB2/ACTN2/NKX2-5	10
BP	GO:0007599	hemostasis	17/442	231/18870	3.36161e-05	0.00133147	0.0010342	IL6/FLNA/FGL1/CAV1/THBS1/CTSG/FGG/VTN/MMRN1/TFPI2/SERPIND1/P2RX1/MYL9/FAP/F13A1/SERPINE1/TPH1	17
BP	GO:0010761	fibroblast migration	8/442	54/18870	3.44122e-05	0.00133547	0.00103731	ACTA2/THBS1/MIR145/TNS1/HAS1/AKAP12/FGF2/DDR2	8
BP	GO:0086009	membrane repolarization	8/442	54/18870	3.44122e-05	0.00133547	0.00103731	ATP1A2/FLNA/KCNA5/CAV1/AKAP6/KCNE4/CASQ2/ANK2	8
BP	GO:0035051	cardiocyte differentiation	14/442	165/18870	3.52521e-05	0.00134905	0.00104785	MYH11/BVES/AKAP6/GREM1/SGCD/RGS4/PI16/HAND2/ACTC1/MIR145/ASB2/MYOCD/ACTN2/NKX2-5	14
BP	GO:0070252	actin-mediated cell contraction	11/442	105/18870	3.54642e-05	0.00134905	0.00104785	ATP1A2/FLNA/ACTA2/KCNA5/CAV1/SGCD/KCNE4/ABCC9/ACTC1/ANK2/PLN	11
BP	GO:0048608	reproductive structure development	20/442	305/18870	3.69558e-05	0.001392	0.00108122	FLNA/TEX11/TNC/ROR2/CYP1B1/PTX3/SFRP2/AFP/FGF10/RETN/MYOCD/GREB1L/SLIT2/PTPRN/SFRP1/RBP4/AR/CGA/ZFPM2/GFRA1	20
BP	GO:0055074	calcium ion homeostasis	21/442	331/18870	3.85124e-05	0.00143655	0.00111582	ATP1A2/FLNA/SCGN/ELANE/CAV1/AKAP6/SGCD/CASQ2/DMD/JPH2/CALCA/TRPC1/TRPC4/PRKCB/HTR2A/ANK2/P2RX1/CALB2/PLN/FGF2/CNR1	21
BP	GO:0090287	regulation of cellular response to growth factor stimulus	22/442	357/18870	3.92637e-05	0.00145049	0.00112665	THBS1/CHRDL2/GREM1/RBPMS2/FBN1/VTN/SFRP2/TNXB/PRKCB/FGF10/ZEB1/CILP/GREM2/MYOCD/FGF2/ASPN/SLIT2/SFRP1/RGMA/DCN/CHRDL1/SHISA2	22
BP	GO:0006874	intracellular calcium ion homeostasis	20/442	308/18870	4.24147e-05	0.00155197	0.00120547	ATP1A2/FLNA/SCGN/ELANE/CAV1/AKAP6/CASQ2/DMD/JPH2/CALCA/TRPC1/TRPC4/PRKCB/HTR2A/ANK2/P2RX1/CALB2/PLN/FGF2/CNR1	20
BP	GO:0050829	defense response to Gram-negative bacterium	10/442	89/18870	4.37952e-05	0.00158737	0.00123296	IL6/LYPD8/ELANE/CTSG/AZU1/CHGA/TREM1/SSC5D/LBP/SERPINE1	10
BP	GO:0061458	reproductive system development	20/442	309/18870	4.4388e-05	0.00159382	0.00123797	FLNA/TEX11/TNC/ROR2/CYP1B1/PTX3/SFRP2/AFP/FGF10/RETN/MYOCD/GREB1L/SLIT2/PTPRN/SFRP1/RBP4/AR/CGA/ZFPM2/GFRA1	20
BP	GO:0046851	negative regulation of bone remodeling	5/442	18/18870	4.58988e-05	0.00163281	0.00126826	IL6/GREM1/CALCA/CARTPT/SFRP1	5
BP	GO:0051047	positive regulation of secretion	20/442	310/18870	4.64428e-05	0.001637	0.00127151	CD33/ANKRD1/GDNF/PCSK1/FGG/NR1H4/NNAT/TACR2/SNAP25/PRKCB/MYOM1/CARTPT/GRP/RETN/VIP/RBP4/ADCYAP1/TACR1/SYT4/GIP	20
BP	GO:0060828	regulation of canonical Wnt signaling pathway	18/442	262/18870	4.92745e-05	0.00172102	0.00133678	CAV1/CDK14/GREM1/RECK/DACT3/SFRP2/RSPO1/MIR145/FGF10/BICC1/RSPO3/FGF2/SFRP1/SHISA3/RBMS3/TNN/NKX2-5/GLI3	18
BP	GO:1901016	regulation of potassium ion transmembrane transporter activity	8/442	57/18870	5.14021e-05	0.00177916	0.00138193	CAV1/AKAP6/KCNE4/CASQ2/ANK2/GRP/FHL1/ACTN2	8
BP	GO:0001503	ossification	25/442	444/18870	5.26783e-05	0.00180705	0.0014036	IL6/BMP3/CHRDL2/TNC/GREM1/ROR2/CCN4/FERMT2/HAND2/SFRP2/ZBTB16/CALCA/TWIST2/MYOC/MMP16/FGF2/ASPN/SFRP1/AHSG/DDR2/TPH1/TNN/TACR1/GLI3/CHRDL1	25
BP	GO:0030595	leukocyte chemotaxis	17/442	240/18870	5.43731e-05	0.00184869	0.00143594	IL6/THBS1/THBS4/CTSG/FPR2/GREM1/AZU1/CALCA/CHGA/VEGFD/TREM1/SLIT2/LBP/ITGA9/CXCR1/SERPINE1/GPR183	17
BP	GO:0099550	trans-synaptic signaling, modulating synaptic transmission	4/442	10/18870	5.57555e-05	0.00187906	0.00145953	GUCY1B1/GUCY1A1/SYT4/CNR1	4
BP	GO:1901380	negative regulation of potassium ion transmembrane transport	6/442	30/18870	5.8809e-05	0.00196461	0.00152598	CAV1/RGS4/KCNE4/CASQ2/GRP/ACTN2	6
BP	GO:0030178	negative regulation of Wnt signaling pathway	14/442	173/18870	5.93166e-05	0.00196461	0.00152598	CAV1/APCDD1L/GREM1/DACT3/SFRP2/BICC1/SFRP1/SHISA3/RBMS3/TNN/NKX2-5/GLI3/BARX1/SHISA2	14
BP	GO:0055007	cardiac muscle cell differentiation	12/442	131/18870	6.02746e-05	0.00197927	0.00153737	MYH11/BVES/AKAP6/GREM1/SGCD/RGS4/PI16/ACTC1/ASB2/MYOCD/ACTN2/NKX2-5	12
BP	GO:0007620	copulation	5/442	19/18870	6.1097e-05	0.00198928	0.00154514	P2RX1/TAC1/VIP/TACR1/CNR1	5
BP	GO:0055006	cardiac cell development	10/442	93/18870	6.40346e-05	0.0020674	0.00160582	MYH11/BVES/AKAP6/SGCD/RGS4/PI16/ACTC1/ASB2/ACTN2/NKX2-5	10
BP	GO:0050900	leukocyte migration	23/442	396/18870	6.55197e-05	0.00209136	0.00162443	IL6/ELANE/THBS1/THBS4/CTSG/LYVE1/FPR2/GREM1/AZU1/ROR2/CALCA/ASB2/CHGA/VEGFD/TREM1/SLIT2/LBP/ITGA9/CXCR1/SERPINE1/PRTN3/TACR1/GPR183	23
BP	GO:0042060	wound healing	24/442	423/18870	6.58652e-05	0.00209136	0.00162443	IL6/FLNA/FGL1/CAV1/THBS1/CTSG/MYLK/FGG/CCN4/FERMT2/VTN/MMRN1/TFPI2/FGF10/SERPIND1/P2RX1/MYL9/FGF2/FAP/GRHL3/PHLDB2/F13A1/SERPINE1/DDR2	24
BP	GO:0086003	cardiac muscle cell contraction	9/442	76/18870	6.94969e-05	0.00218273	0.0016954	ATP1A2/FLNA/KCNA5/CAV1/SGCD/KCNE4/ABCC9/ANK2/PLN	9
BP	GO:0043271	negative regulation of monoatomic ion transport	12/442	133/18870	6.98792e-05	0.00218273	0.0016954	ATP1A2/CD33/CAV1/RGS4/KCNE4/CASQ2/HTR2A/GRP/PLN/VIP/ACTN2/CNR1	12
BP	GO:0010880	regulation of release of sequestered calcium ion into cytosol by sarcoplasmic reticulum	6/442	31/18870	7.14921e-05	0.0022151	0.00172055	ATP1A2/AKAP6/CASQ2/DMD/ANK2/PLN	6
BP	GO:0030073	insulin secretion	15/442	199/18870	7.36743e-05	0.00226445	0.00175888	IL6/ADCY5/KCNA5/NR1H4/NNAT/SNAP25/PRKCB/CARTPT/CHGA/PTPRN/SFRP1/RBP4/ADCYAP1/GIP/CNR1	15
BP	GO:0007044	cell-substrate junction assembly	10/442	95/18870	7.68296e-05	0.00234269	0.00181965	THBS1/GREM1/FERMT2/MYOC/EPHA3/SFRP1/PHLDB2/ACTN2/STON1/SORBS1	10
BP	GO:0007596	blood coagulation	16/442	224/18870	8.11678e-05	0.00245548	0.00190726	IL6/FLNA/FGL1/CAV1/THBS1/CTSG/FGG/VTN/MMRN1/TFPI2/SERPIND1/P2RX1/MYL9/FAP/F13A1/SERPINE1	16
BP	GO:0070944	neutrophil-mediated killing of bacterium	4/442	11/18870	8.59959e-05	0.00256921	0.00199559	ELANE/CTSG/AZU1/TREM1	4
BP	GO:0035590	purinergic nucleotide receptor signaling pathway	6/442	32/18870	8.62644e-05	0.00256921	0.00199559	ADCY5/CTSG/GPR34/P2RX1/ADORA3/P2RY14	6
BP	GO:0001763	morphogenesis of a branching structure	15/442	203/18870	9.2223e-05	0.00272554	0.00211702	GDNF/TNC/GREM1/SFRP2/FGF10/ADAMTS16/RSPO3/FGF2/GREB1L/SLIT2/SFRP1/FGF7/EPHA7/AR/GLI3	15
BP	GO:1901342	regulation of vasculature development	21/442	354/18870	0.000100599	0.0029504	0.00229167	IL6/AKT3/THBS1/THBS4/ISM1/GREM1/RECK/CMA1/PTGIS/CYP1B1/SFRP2/HSPB6/PRKCB/MIR145/ANGPTL7/FGF2/VEGFD/SFRP1/SERPINE1/TNN/DCN	21
BP	GO:0034104	negative regulation of tissue remodeling	5/442	21/18870	0.000102863	0.00297362	0.00230971	IL6/GREM1/CALCA/CARTPT/SFRP1	5
BP	GO:0097553	calcium ion transmembrane import into cytosol	15/442	205/18870	0.000102939	0.00297362	0.00230971	ATP1A2/FLNA/MS4A1/CAV1/AKAP6/CASQ2/DMD/JPH2/TRPC1/HTR2A/ANK2/P2RX1/PLN/FGF2/SCN7A	15
BP	GO:0050817	coagulation	16/442	229/18870	0.000105176	0.00301556	0.00234229	IL6/FLNA/FGL1/CAV1/THBS1/CTSG/FGG/VTN/MMRN1/TFPI2/SERPIND1/P2RX1/MYL9/FAP/F13A1/SERPINE1	16
BP	GO:0048771	tissue remodeling	14/442	184/18870	0.000115157	0.00327727	0.00254557	IL6/FLNA/CAV1/THBS4/GREM1/HAND2/CALCA/FGF10/CARTPT/RSPO3/SFRP1/DDR2/TPH1/NPR3	14
BP	GO:0006953	acute-phase response	7/442	48/18870	0.000118454	0.00334634	0.00259921	IL6/PTGER3/HP/SERPINA3/AHSG/LBP/CNR1	7
BP	GO:0019229	regulation of vasoconstriction	8/442	64/18870	0.000119359	0.00334729	0.00259995	ATP1A2/KCNA5/CAV1/FGG/AGTR1/HTR2A/P2RX1/TACR1	8
BP	GO:0048265	response to pain	6/442	34/18870	0.000123057	0.00342598	0.00266108	AQP9/THBS1/THBS4/CALCA/TAC1/TACR1	6
BP	GO:0051051	negative regulation of transport	25/442	469/18870	0.000125571	0.00347083	0.00269591	ATP1A2/CD33/PTGER3/CAV1/THBS1/RGS4/TACR2/KCNE4/CASQ2/MAP1B/PRKCB/HTR2A/MIR145/CRYAB/CARTPT/GRP/CHGA/PLN/VIP/EPHA3/SFRP1/ACTN2/PRTN3/SYT4/CNR1	25
BP	GO:0070943	neutrophil-mediated killing of symbiont cell	4/442	12/18870	0.000126611	0.00347456	0.00269881	ELANE/CTSG/AZU1/TREM1	4
BP	GO:0015850	organic hydroxy compound transport	19/442	308/18870	0.000129007	0.00349424	0.00271409	AQP9/CAV1/GDNF/AGTR1/SLC18A2/PRKCB/HTR2A/MIR145/CARTPT/P2RX1/CHGA/ADORA3/VIP/PNLIP/RBP4/ABCA8/APOB/SYT4/CNR1	19
BP	GO:0006941	striated muscle contraction	14/442	186/18870	0.000129147	0.00349424	0.00271409	ATP1A2/FLNA/SYNM/KCNA5/CAV1/SGCD/KCNE4/ABCC9/CASQ2/DMD/ANK2/CHGA/PLN/NKX2-5	14
BP	GO:0010881	regulation of cardiac muscle contraction by regulation of the release of sequestered calcium ion	5/442	22/18870	0.000130569	0.00350802	0.0027248	ATP1A2/CASQ2/DMD/ANK2/PLN	5
BP	GO:0030199	collagen fibril organization	8/442	65/18870	0.000133365	0.00355826	0.00276382	GREM1/CYP1B1/COL14A1/SFRP2/TNXB/DPT/LUM/DDR2	8
BP	GO:0061138	morphogenesis of a branching epithelium	14/442	187/18870	0.000136678	0.00362149	0.00281293	GDNF/TNC/GREM1/SFRP2/FGF10/ADAMTS16/RSPO3/FGF2/GREB1L/SLIT2/SFRP1/FGF7/AR/GLI3	14
BP	GO:0042310	vasoconstriction	9/442	83/18870	0.000138814	0.00363583	0.00282407	ATP1A2/ACTA2/KCNA5/CAV1/FGG/AGTR1/HTR2A/P2RX1/TACR1	9
BP	GO:0002027	regulation of heart rate	10/442	102/18870	0.000140058	0.00363583	0.00282407	KCNA5/BVES/CAV1/RGS4/KCNE4/CASQ2/DMD/ANK2/POPDC2/PLN	10
BP	GO:0150115	cell-substrate junction organization	10/442	102/18870	0.000140058	0.00363583	0.00282407	THBS1/GREM1/FERMT2/MYOC/EPHA3/SFRP1/PHLDB2/ACTN2/STON1/SORBS1	10
BP	GO:0050796	regulation of insulin secretion	13/442	165/18870	0.000141632	0.00365202	0.00283665	IL6/ADCY5/KCNA5/NR1H4/NNAT/SNAP25/PRKCB/CARTPT/CHGA/SFRP1/RBP4/GIP/CNR1	13
BP	GO:0061448	connective tissue development	18/442	285/18870	0.000144021	0.00368885	0.00286526	BMP3/ACTA2/NKX3-2/CHRDL2/GREM1/NR1H4/OGN/CCN4/HAND2/SFRP2/ZBTB16/EFEMP1/SNORC/ZEB1/FGF2/EPYC/GHR/GLI3	18
BP	GO:0034329	cell junction assembly	24/442	446/18870	0.0001482	0.00377075	0.00292887	MPDZ/CAV1/THBS1/GREM1/NR1H4/CDH19/FERMT2/SNAP25/GAP43/MAP1B/PTPRD/ANK2/MYOC/DNER/FLRT2/EPHA3/SFRP1/PHLDB2/ACTN2/STON1/NEGR1/SORBS1/NPTX1/EPHA7	24
BP	GO:0001823	mesonephros development	10/442	103/18870	0.000151935	0.00382457	0.00297067	GDNF/GREM1/ZBTB16/FGF10/ADAMTS16/FGF2/GREB1L/SLIT2/SFRP1/GLI3	10
BP	GO:0048678	response to axon injury	9/442	84/18870	0.000152306	0.00382457	0.00297067	FLNA/PCSK1/TNC/GAP43/MAP1B/DPYSL3/FGF2/RGMA/GIP	9
BP	GO:0050878	regulation of body fluid levels	21/442	365/18870	0.000153926	0.00384015	0.00298277	IL6/FLNA/FGL1/CAV1/THBS1/CTSG/FGG/VTN/MMRN1/TFPI2/CDO1/FGF10/SERPIND1/P2RX1/MYL9/FAP/VIP/F13A1/SERPINE1/TPH1/NPR3	21
BP	GO:0007548	sex differentiation	18/442	288/18870	0.000164062	0.00406661	0.00315867	FLNA/TEX11/ROR2/CYP1B1/PTX3/SFRP2/AFP/FGF10/RETN/GREB1L/SLIT2/PTPRN/SFRP1/RBP4/AR/CGA/ZFPM2/GFRA1	18
BP	GO:0043270	positive regulation of monoatomic ion transport	15/442	214/18870	0.000165731	0.00408167	0.00317037	FLNA/KCNMB1/MS4A1/CAV1/AKAP6/MYLK/TACR2/DMD/JPH2/TRPC1/ANK2/P2RX1/FHL1/ACTN2/NKX2-5	15
BP	GO:0001508	action potential	12/442	146/18870	0.00017069	0.00408798	0.00317527	ATP1A2/FLNA/KCNA5/CAV1/AKAP6/KCNE4/ABCC9/DMD/ANK2/P2RX1/TACR1/CNR1	12
BP	GO:0045598	regulation of fat cell differentiation	12/442	146/18870	0.00017069	0.00408798	0.00317527	IL6/RUNX1T1/LMO3/CCN4/FERMT2/SFRP2/ZBTB16/HTR2A/SFRP1/TPH1/ZFPM2/MEDAG	12
BP	GO:0055123	digestive system development	12/442	146/18870	0.00017069	0.00408798	0.00317527	NKX3-2/RBPMS2/SFRP2/FGF10/NPY/CLMP/MYOCD/SFRP1/GIP/ASCL1/GLI3/BARX1	12
BP	GO:0014808	release of sequestered calcium ion into cytosol by sarcoplasmic reticulum	6/442	36/18870	0.000171308	0.00408798	0.00317527	ATP1A2/AKAP6/CASQ2/DMD/ANK2/PLN	6
BP	GO:0071711	basement membrane organization	6/442	36/18870	0.000171308	0.00408798	0.00317527	CAV1/CMA1/LAMA2/FLRT2/PHLDB2/HMCN1	6
BP	GO:0060348	bone development	15/442	215/18870	0.000174425	0.00413667	0.00321309	PAPPA2/BNC2/GREM1/OGN/CCN4/FBN1/ZBTB16/SP5/MYOC/MMP16/EPYC/DDR2/GHR/TNN/GLI3	15
BP	GO:0050673	epithelial cell proliferation	25/442	480/18870	0.000179641	0.00423423	0.00328887	IL6/AKT3/FGL1/CAV1/THBS1/THBS4/VSTM4/AGTR1/SFRP2/NR4A3/FGF10/ZEB1/FGF2/VEGFD/FAP/VIP/PTPRN/SFRP1/FGF7/AR/COL8A1/TACR1/NKX2-5/LIMS2/PROK2	25
BP	GO:0007631	feeding behavior	10/442	106/18870	0.000192778	0.00449407	0.0034907	HAND2/CALCA/NR4A3/CARTPT/RETN/NPY/NEGR1/NPY1R/TACR1/CNR1	10
BP	GO:0034764	positive regulation of transmembrane transport	15/442	217/18870	0.000193004	0.00449407	0.0034907	FLNA/KCNMB1/MS4A1/CAV1/AKAP6/DMD/JPH2/TRPC1/NR4A3/ANK2/P2RX1/ACTN2/SORBS1/GIP/CLIP3	15
BP	GO:1903514	release of sequestered calcium ion into cytosol by endoplasmic reticulum	6/442	37/18870	0.000200462	0.00463961	0.00360374	ATP1A2/AKAP6/CASQ2/DMD/ANK2/PLN	6
BP	GO:0003081	regulation of systemic arterial blood pressure by renin-angiotensin	5/442	24/18870	0.00020276	0.0046647	0.00362323	CTSG/CPA3/CMA1/AGTR1/TACR1	5
BP	GO:0010951	negative regulation of endopeptidase activity	11/442	128/18870	0.000214259	0.00489991	0.00380592	THBS1/RECK/SERPINA6/VTN/SERPINA9/SERPIND1/SERPINA3/AHSG/SERPINE1/CR1/TIMP3	11
BP	GO:0045667	regulation of osteoblast differentiation	12/442	150/18870	0.000219878	0.00499865	0.00388262	IL6/GREM1/CCN4/FERMT2/HAND2/SFRP2/TWIST2/FGF2/SFRP1/DDR2/TNN/GLI3	12
BP	GO:0010810	regulation of cell-substrate adhesion	15/442	220/18870	0.000224081	0.00506176	0.00393164	FLNA/THBS1/FGG/GREM1/FERMT2/VTN/CCDC80/MYOC/EPHA3/SFRP1/PHLDB2/SERPINE1/ABI3BP/COL8A1/LIMS2	15
BP	GO:0030514	negative regulation of BMP signaling pathway	8/442	70/18870	0.000225289	0.00506176	0.00393164	CHRDL2/GREM1/RBPMS2/FBN1/SFRP2/GREM2/SFRP1/CHRDL1	8
BP	GO:0045765	regulation of angiogenesis	20/442	349/18870	0.000231408	0.005169	0.00401494	IL6/AKT3/THBS1/THBS4/ISM1/GREM1/RECK/CMA1/PTGIS/CYP1B1/SFRP2/HSPB6/PRKCB/MIR145/FGF2/VEGFD/SFRP1/SERPINE1/TNN/DCN	20
BP	GO:0014910	regulation of smooth muscle cell migration	9/442	89/18870	0.00023728	0.00526954	0.00409303	CYP1B1/CCN4/VTN/NR4A3/MYOCD/SLIT2/SERPINE1/DDR2/TACR1	9
BP	GO:0070942	neutrophil mediated cytotoxicity	4/442	14/18870	0.000246673	0.00544664	0.00423059	ELANE/CTSG/AZU1/TREM1	4
BP	GO:0032331	negative regulation of chondrocyte differentiation	5/442	25/18870	0.000248608	0.00545801	0.00423942	NKX3-2/GREM1/CCN4/EFEMP1/GLI3	5
BP	GO:0060326	cell chemotaxis	19/442	325/18870	0.000256599	0.00557764	0.00433234	IL6/THBS1/THBS4/CTSG/FPR2/GREM1/AZU1/AGTR1/CALCA/CHGA/FGF2/VEGFD/TREM1/SLIT2/LBP/ITGA9/CXCR1/SERPINE1/GPR183	19
BP	GO:0032970	regulation of actin filament-based process	21/442	379/18870	0.000256961	0.00557764	0.00433234	ATP1A2/FLNA/ACTA2/CAV1/CFL2/SYNPO2/RGS4/SVIL/FERMT2/ANK2/LMOD1/MYOC/PLN/SLIT2/EPHA3/SFRP1/GRHL3/PHLDB2/ACTN2/TMOD1/TACR1	21
BP	GO:0002444	myeloid leukocyte mediated immunity	10/442	110/18870	0.000261258	0.00560757	0.00435559	IL6/ELANE/FCER1A/CTSG/AZU1/NR4A3/SLC18A2/GRP/CHGA/TREM1	10
BP	GO:0014812	muscle cell migration	10/442	110/18870	0.000261258	0.00560757	0.00435559	THBS4/CYP1B1/CCN4/VTN/NR4A3/MYOCD/SLIT2/SERPINE1/DDR2/TACR1	10
BP	GO:0033555	multicellular organismal response to stress	9/442	91/18870	0.000280803	0.0059698	0.00463694	ATP1A2/AQP9/THBS1/THBS4/GRPR/CALCA/GRP/TAC1/TACR1	9
BP	GO:0010717	regulation of epithelial to mesenchymal transition	10/442	111/18870	0.000281243	0.0059698	0.00463694	IL6/GREM1/DACT3/FERMT2/SFRP2/TNXB/MIR145/EPHA3/SFRP1/PHLDB2	10
BP	GO:0035265	organ growth	13/442	177/18870	0.000283449	0.00598358	0.00464765	AKAP6/BNC2/RGS4/PI16/FGF10/FGF2/RBP4/FGF7/DDR2/AR/NKX2-5/CGA/ZFPM2	13
BP	GO:0018108	peptidyl-tyrosine phosphorylation	17/442	276/18870	0.00029354	0.00616273	0.0047868	IL6/CAV1/THBS4/GREM1/VTN/SFRP2/EFEMP1/HTR2A/FGF10/IL24/EPHA3/SFRP1/FGF7/DDR2/EPHA7/GHR/GFRA1	17
BP	GO:0030048	actin filament-based movement	11/442	133/18870	0.000299342	0.00620314	0.00481819	ATP1A2/FLNA/ACTA2/KCNA5/CAV1/SGCD/KCNE4/ABCC9/ACTC1/ANK2/PLN	11
BP	GO:0001837	epithelial to mesenchymal transition	13/442	178/18870	0.000299418	0.00620314	0.00481819	IL6/FLNA/TMEM100/GREM1/DACT3/NCAM1/FERMT2/SFRP2/TNXB/MIR145/EPHA3/SFRP1/PHLDB2	13
BP	GO:0010882	regulation of cardiac muscle contraction by calcium ion signaling	5/442	26/18870	0.000301923	0.00620314	0.00481819	ATP1A2/CASQ2/DMD/ANK2/PLN	5
BP	GO:1901017	negative regulation of potassium ion transmembrane transporter activity	5/442	26/18870	0.000301923	0.00620314	0.00481819	CAV1/KCNE4/CASQ2/GRP/ACTN2	5
BP	GO:0018212	peptidyl-tyrosine modification	17/442	278/18870	0.000319225	0.00652374	0.00506721	IL6/CAV1/THBS4/GREM1/VTN/SFRP2/EFEMP1/HTR2A/FGF10/IL24/EPHA3/SFRP1/FGF7/DDR2/EPHA7/GHR/GFRA1	17
BP	GO:0099509	regulation of presynaptic cytosolic calcium ion concentration	4/442	15/18870	0.000330172	0.00671174	0.00521324	SCGN/P2RX1/CALB2/CNR1	4
BP	GO:0014046	dopamine secretion	6/442	41/18870	0.000358271	0.0072399	0.00562348	GDNF/SLC18A2/PRKCB/HTR2A/SYT4/CNR1	6
BP	GO:0051209	release of sequestered calcium ion into cytosol	11/442	136/18870	0.000362894	0.0072399	0.00562348	ATP1A2/FLNA/AKAP6/CASQ2/DMD/JPH2/TRPC1/HTR2A/ANK2/PLN/FGF2	11
BP	GO:0042730	fibrinolysis	5/442	27/18870	0.00036347	0.0072399	0.00562348	THBS1/FGG/VTN/FAP/SERPINE1	5
BP	GO:0061045	negative regulation of wound healing	8/442	75/18870	0.000363691	0.0072399	0.00562348	THBS1/FGG/VTN/MMRN1/FGF2/FAP/PHLDB2/SERPINE1	8
BP	GO:0010466	negative regulation of peptidase activity	11/442	137/18870	0.000386447	0.00761399	0.00591404	THBS1/RECK/SERPINA6/VTN/SERPINA9/SERPIND1/SERPINA3/AHSG/SERPINE1/CR1/TIMP3	11
BP	GO:0051283	negative regulation of sequestering of calcium ion	11/442	137/18870	0.000386447	0.00761399	0.00591404	ATP1A2/FLNA/AKAP6/CASQ2/DMD/JPH2/TRPC1/HTR2A/ANK2/PLN/FGF2	11
BP	GO:0014909	smooth muscle cell migration	9/442	96/18870	0.000419206	0.0082173	0.00638265	CYP1B1/CCN4/VTN/NR4A3/MYOCD/SLIT2/SERPINE1/DDR2/TACR1	9
BP	GO:1902074	response to salt	20/442	366/18870	0.00042754	0.00833811	0.00647649	KCNMB1/CAV1/THBS1/PCSK1/FGG/FABP4/RGS4/ABCC9/CASQ2/TRPC1/PRKCB/HTR2A/P2RX1/KCNMA1/CHRM2/ASPN/NPTX1/SYT4/CHRNA3/CNR1	20
BP	GO:0045766	positive regulation of angiogenesis	13/442	185/18870	0.000434214	0.00836096	0.00649424	AKT3/THBS1/GREM1/CMA1/PTGIS/CYP1B1/SFRP2/HSPB6/PRKCB/FGF2/VEGFD/SERPINE1/TNN	13
BP	GO:1904018	positive regulation of vasculature development	13/442	185/18870	0.000434214	0.00836096	0.00649424	AKT3/THBS1/GREM1/CMA1/PTGIS/CYP1B1/SFRP2/HSPB6/PRKCB/FGF2/VEGFD/SERPINE1/TNN	13
BP	GO:1903036	positive regulation of response to wounding	8/442	77/18870	0.000435544	0.00836096	0.00649424	FLNA/THBS1/MYLK/CCN4/FERMT2/VTN/SERPINE1/DDR2	8
BP	GO:0051282	regulation of sequestering of calcium ion	11/442	139/18870	0.000437416	0.00836096	0.00649424	ATP1A2/FLNA/AKAP6/CASQ2/DMD/JPH2/TRPC1/HTR2A/ANK2/PLN/FGF2	11
BP	GO:0019722	calcium-mediated signaling	14/442	210/18870	0.000451183	0.00856781	0.00665491	ATP1A2/PTGFR/AKAP6/TMEM100/FPR2/AZU1/SGCD/AGTR1/CASQ2/DMD/RCAN2/ANK2/PLN/CXCR1	14
BP	GO:1903035	negative regulation of response to wounding	9/442	97/18870	0.000452698	0.00856781	0.00665491	THBS1/FGG/VTN/MMRN1/FGF2/FAP/PHLDB2/SERPINE1/RGMA	9
BP	GO:0090090	negative regulation of canonical Wnt signaling pathway	11/442	140/18870	0.000464941	0.00875187	0.00679787	CAV1/GREM1/DACT3/SFRP2/BICC1/SFRP1/SHISA3/RBMS3/TNN/NKX2-5/GLI3	11
BP	GO:0070296	sarcoplasmic reticulum calcium ion transport	6/442	43/18870	0.000466979	0.00875187	0.00679787	ATP1A2/AKAP6/CASQ2/DMD/ANK2/PLN	6
BP	GO:0055117	regulation of cardiac muscle contraction	8/442	78/18870	0.000475564	0.00886951	0.00688924	ATP1A2/CAV1/CASQ2/DMD/ANK2/CHGA/PLN/NKX2-5	8
BP	GO:0048762	mesenchymal cell differentiation	16/442	262/18870	0.000481866	0.00894362	0.00694681	IL6/FLNA/TMEM100/GDNF/GREM1/DACT3/NCAM1/FERMT2/HAND2/SFRP2/TNXB/MIR145/FGF10/EPHA3/SFRP1/PHLDB2	16
BP	GO:1904062	regulation of monoatomic cation transmembrane transport	18/442	315/18870	0.000485391	0.00896574	0.00696399	ATP1A2/FLNA/KCNMB1/MS4A1/CAV1/AKAP6/RGS4/KCNE4/CASQ2/DMD/JPH2/TRPC1/ANK2/GRP/P2RX1/PLN/FHL1/ACTN2	18
BP	GO:0046887	positive regulation of hormone secretion	11/442	141/18870	0.000493902	0.00903605	0.0070186	FGG/NR1H4/NNAT/SNAP25/PRKCB/GRP/RETN/RBP4/ADCYAP1/TACR1/GIP	11
BP	GO:1904064	positive regulation of cation transmembrane transport	11/442	141/18870	0.000493902	0.00903605	0.0070186	FLNA/KCNMB1/MS4A1/CAV1/AKAP6/DMD/JPH2/TRPC1/ANK2/P2RX1/ACTN2	11
BP	GO:0060070	canonical Wnt signaling pathway	18/442	316/18870	0.000503863	0.0091746	0.00712622	CAV1/CDK14/GREM1/RECK/DACT3/SFRP2/RSPO1/MIR145/FGF10/BICC1/RSPO3/FGF2/SFRP1/SHISA3/RBMS3/TNN/NKX2-5/GLI3	18
BP	GO:0009612	response to mechanical stimulus	14/442	213/18870	0.000519876	0.00942152	0.00731802	ATP1A2/KCNA5/THBS1/ANKRD1/TNC/MPO/TLR7/MAP1B/DMD/HTR2A/RETN/FGF2/DDR2/TACR1	14
BP	GO:0046660	female sex differentiation	10/442	120/18870	0.000525783	0.00948384	0.00736642	PTX3/AFP/FGF10/RETN/SLIT2/PTPRN/SFRP1/RBP4/CGA/ZFPM2	10
BP	GO:0043268	positive regulation of potassium ion transport	6/442	44/18870	0.000530161	0.00950966	0.00738647	FLNA/KCNMB1/AKAP6/ANK2/FHL1/ACTN2	6
BP	GO:0030308	negative regulation of cell growth	13/442	189/18870	0.000532165	0.00950966	0.00738647	GREM1/DACT3/RGS4/PI16/SFRP2/CRYAB/MEG3/FHL1/SLIT2/SFRP1/RERG/EPHA7/RGMA	13
BP	GO:0051208	sequestering of calcium ion	11/442	143/18870	0.000556362	0.00989603	0.00768658	ATP1A2/FLNA/AKAP6/CASQ2/DMD/JPH2/TRPC1/HTR2A/ANK2/PLN/FGF2	11
BP	GO:0050714	positive regulation of protein secretion	11/442	144/18870	0.000589983	0.0104144	0.00808919	CD33/ANKRD1/PCSK1/FGG/NR1H4/NNAT/SNAP25/PRKCB/MYOM1/RBP4/GIP	11
BP	GO:0022617	extracellular matrix disassembly	7/442	62/18870	0.000597299	0.0104144	0.00808919	IL6/MMP19/ELANE/CTSG/CMA1/FAP/DDR2	7
BP	GO:0090303	positive regulation of wound healing	7/442	62/18870	0.000597299	0.0104144	0.00808919	THBS1/MYLK/CCN4/FERMT2/VTN/SERPINE1/DDR2	7
BP	GO:1903053	regulation of extracellular matrix organization	7/442	62/18870	0.000597299	0.0104144	0.00808919	IL6/TNXB/LAMA2/ANGPTL7/FAP/PHLDB2/DDR2	7
BP	GO:0022612	gland morphogenesis	10/442	122/18870	0.000599057	0.0104144	0.00808919	IL6/FGL1/CAV1/TNC/FGF10/SFRP1/FGF7/AR/LIMS2/GLI3	10
BP	GO:0030534	adult behavior	11/442	145/18870	0.000625282	0.0107728	0.0083676	ATP1A2/NRXN3/GDNF/HTR2A/CARTPT/NPY/TMOD1/CHRNA3/GIP/SEZ6/RNF180	11
BP	GO:0050921	positive regulation of chemotaxis	11/442	145/18870	0.000625282	0.0107728	0.0083676	IL6/THBS1/THBS4/FPR2/AZU1/FGF10/FGF2/VEGFD/SLIT2/LBP/SERPINE1	11
BP	GO:0010811	positive regulation of cell-substrate adhesion	10/442	123/18870	0.000638743	0.0109556	0.00850957	FLNA/FGG/FERMT2/VTN/CCDC80/MYOC/SFRP1/ABI3BP/COL8A1/LIMS2	10
BP	GO:0007015	actin filament organization	23/442	464/18870	0.000641642	0.0109564	0.0085102	FLNA/ACTL8/CFL2/SYNPO2/CALD1/RGS4/SVIL/FERMT2/CNN1/DPYSL3/ACTC1/TPM2/CORO6/LMOD1/MYOC/CAP2/SLIT2/SFRP1/PHLDB2/ACTN2/TMOD1/SORBS1/TACR1	23
BP	GO:0050679	positive regulation of epithelial cell proliferation	14/442	218/18870	0.000654129	0.0110986	0.00862067	AKT3/THBS4/AGTR1/NR4A3/FGF10/FGF2/VEGFD/VIP/PTPRN/SFRP1/FGF7/AR/TACR1/NKX2-5	14
BP	GO:0051893	regulation of focal adhesion assembly	7/442	63/18870	0.000658637	0.0110986	0.00862067	THBS1/GREM1/FERMT2/MYOC/EPHA3/SFRP1/PHLDB2	7
BP	GO:0090109	regulation of cell-substrate junction assembly	7/442	63/18870	0.000658637	0.0110986	0.00862067	THBS1/GREM1/FERMT2/MYOC/EPHA3/SFRP1/PHLDB2	7
BP	GO:0072001	renal system development	18/442	324/18870	0.000674782	0.011321	0.00879342	ACTA2/GDNF/GREM1/FBN1/AGTR1/ZBTB16/FGF10/BICC1/ADAMTS16/MYOCD/FGF2/GREB1L/SLIT2/SFRP1/RBP4/EPHA7/GFRA1/GLI3	18
BP	GO:0016485	protein processing	15/442	245/18870	0.000698107	0.0116432	0.00904369	SPON1/THBS1/CTSG/PCSK1/CPA3/FGG/CMA1/CPE/GAS1/MMP16/BCHE/SCG5/CPXM2/SERPINE1/GLI3	15
BP	GO:0051917	regulation of fibrinolysis	4/442	18/18870	0.000700049	0.0116432	0.00904369	THBS1/VTN/FAP/SERPINE1	4
BP	GO:0010667	negative regulation of cardiac muscle cell apoptotic process	5/442	31/18870	0.000708321	0.01173	0.00911112	HAND2/SFRP2/MIR145/MYOCD/NKX2-5	5
BP	GO:0051279	regulation of release of sequestered calcium ion into cytosol	8/442	83/18870	0.000722834	0.011919	0.00925789	ATP1A2/AKAP6/CASQ2/DMD/JPH2/TRPC1/ANK2/PLN	8
BP	GO:0045926	negative regulation of growth	15/442	247/18870	0.000758759	0.0124579	0.00967648	GREM1/DACT3/RGS4/PI16/SFRP2/CRYAB/MEG3/FHL1/SLIT2/SFRP1/RERG/RBP4/EPHA7/RGMA/CGA	15
BP	GO:0055021	regulation of cardiac muscle tissue growth	7/442	65/18870	0.000796252	0.0129627	0.0100686	AKAP6/RGS4/PI16/FGF2/RBP4/NKX2-5/ZFPM2	7
BP	GO:1905330	regulation of morphogenesis of an epithelium	7/442	65/18870	0.000796252	0.0129627	0.0100686	GDNF/GREM1/FGF10/FGF2/SFRP1/FGF7/AR	7
BP	GO:0061037	negative regulation of cartilage development	5/442	32/18870	0.000823517	0.01335	0.0103694	NKX3-2/GREM1/CCN4/EFEMP1/GLI3	5
BP	GO:0034103	regulation of tissue remodeling	8/442	85/18870	0.000846891	0.0136712	0.0106189	IL6/THBS4/GREM1/HAND2/CALCA/CARTPT/SFRP1/DDR2	8
BP	GO:0038166	angiotensin-activated signaling pathway	4/442	19/18870	0.000870436	0.0139925	0.0108685	CAV1/AGTR1/MIR145/ACTN2	4
BP	GO:1902905	positive regulation of supramolecular fiber organization	12/442	175/18870	0.000885432	0.0141743	0.0110097	FLNA/STMN2/CFL2/SYNPO2/FERMT2/MAP1B/TNXB/LMOD1/MYOC/SFRP1/ACTN2/TACR1	12
BP	GO:0002526	acute inflammatory response	9/442	107/18870	0.000925368	0.0147521	0.0114585	IL6/ELANE/PTGER3/FCER1A/HP/SERPINA3/AHSG/LBP/CNR1	9
BP	GO:0010664	negative regulation of striated muscle cell apoptotic process	5/442	33/18870	0.000952115	0.0150631	0.0117	HAND2/SFRP2/MIR145/MYOCD/NKX2-5	5
BP	GO:0048645	animal organ formation	7/442	67/18870	0.000955637	0.0150631	0.0117	GDNF/NKX3-2/HAND2/FGF10/FGF2/AR/GLI3	7
BP	GO:0060562	epithelial tube morphogenesis	18/442	334/18870	0.000956633	0.0150631	0.0117	GDNF/TNC/GREM1/HAND2/SFRP2/FGF10/ADAMTS16/ASB2/FGF2/GREB1L/SLIT2/SFRP1/GRHL3/EPHA7/AR/NKX2-5/RGMA/GLI3	18
BP	GO:0071868	cellular response to monoamine stimulus	8/442	87/18870	0.000987482	0.0153845	0.0119497	FLNA/ADCY5/RGS4/NR4A3/HTR2A/CHRM2/GNAO1/HTR3A	8
BP	GO:0071870	cellular response to catecholamine stimulus	8/442	87/18870	0.000987482	0.0153845	0.0119497	FLNA/ADCY5/RGS4/NR4A3/HTR2A/CHRM2/GNAO1/HTR3A	8
BP	GO:0001935	endothelial cell proliferation	13/442	202/18870	0.000989064	0.0153845	0.0119497	AKT3/CAV1/THBS1/THBS4/VSTM4/AGTR1/FGF10/FGF2/VEGFD/VIP/FGF7/COL8A1/PROK2	13
BP	GO:0034394	protein localization to cell surface	7/442	68/18870	0.00104422	0.0160421	0.0124604	FLNA/ANK2/FGF10/TMEM35A/FGF7/ACTN2/FCN1	7
BP	GO:0150116	regulation of cell-substrate junction organization	7/442	68/18870	0.00104422	0.0160421	0.0124604	THBS1/GREM1/FERMT2/MYOC/EPHA3/SFRP1/PHLDB2	7
BP	GO:0090277	positive regulation of peptide hormone secretion	9/442	109/18870	0.00105624	0.0160421	0.0124604	FGG/NR1H4/NNAT/SNAP25/PRKCB/GRP/RBP4/ADCYAP1/GIP	9
BP	GO:0022602	ovulation cycle process	6/442	50/18870	0.00106056	0.0160421	0.0124604	PTX3/AFP/RETN/SLIT2/PTPRN/CGA	6
BP	GO:0043114	regulation of vascular permeability	6/442	50/18870	0.00106056	0.0160421	0.0124604	AZU1/TACR2/FERMT2/AKAP12/SLIT2/TACR1	6
BP	GO:0060976	coronary vasculature development	6/442	50/18870	0.00106056	0.0160421	0.0124604	SGCD/ABCC9/HAND2/MIR145/MYOCD/FGF2	6
BP	GO:1902041	regulation of extrinsic apoptotic signaling pathway via death domain receptors	6/442	50/18870	0.00106056	0.0160421	0.0124604	THBS1/FGG/SFRP2/SFRP1/SERPINE1/TIMP3	6
BP	GO:0045785	positive regulation of cell adhesion	23/442	482/18870	0.0010691	0.0161078	0.0125115	IL6/FLNA/ELANE/CAV1/CTSG/FGG/TNFRSF13C/AZU1/FERMT2/VTN/SFRP2/MMRN1/ZBTB16/NR4A3/LAMA2/CCDC80/MYOC/SFRP1/CR1/ABI3BP/COL8A1/LIMS2/GLI3	23
BP	GO:0007584	response to nutrient	11/442	155/18870	0.00108555	0.0162918	0.0126544	TNC/NR1H4/CYP1B1/SFRP2/MAP1B/PRKCB/FOLR2/BCHE/SFRP1/CNR1/ASCL1	11
BP	GO:1904385	cellular response to angiotensin	5/442	34/18870	0.00109506	0.0163705	0.0127155	CAV1/AGTR1/MIR145/ACTN2/DDR2	5
BP	GO:0090263	positive regulation of canonical Wnt signaling pathway	9/442	110/18870	0.00112708	0.0167839	0.0130367	CAV1/RECK/SFRP2/RSPO1/MIR145/FGF10/RSPO3/FGF2/SFRP1	9
BP	GO:0001649	osteoblast differentiation	15/442	257/18870	0.00113351	0.0168145	0.0130604	IL6/BMP3/TNC/GREM1/CCN4/FERMT2/HAND2/SFRP2/TWIST2/MYOC/FGF2/SFRP1/DDR2/TNN/GLI3	15
BP	GO:0050918	positive chemotaxis	7/442	69/18870	0.00113912	0.0168228	0.0130668	GDNF/FPR2/AZU1/FGF10/FGF2/VEGFD/FGF7	7
BP	GO:0048754	branching morphogenesis of an epithelial tube	11/442	156/18870	0.00114393	0.0168228	0.0130668	GDNF/TNC/GREM1/SFRP2/FGF10/ADAMTS16/FGF2/GREB1L/SLIT2/AR/GLI3	11
BP	GO:0050730	regulation of peptidyl-tyrosine phosphorylation	14/442	231/18870	0.00114721	0.0168228	0.0130668	IL6/CAV1/THBS4/GREM1/VTN/SFRP2/HTR2A/FGF10/IL24/SFRP1/FGF7/EPHA7/GHR/GFRA1	14
BP	GO:0050920	regulation of chemotaxis	14/442	232/18870	0.00119548	0.0174639	0.0135648	IL6/ELANE/THBS1/THBS4/FPR2/GREM1/AZU1/FGF10/FGF2/VEGFD/SLIT2/LBP/SERPINE1/GPR183	14
BP	GO:0002793	positive regulation of peptide secretion	9/442	111/18870	0.00120172	0.0174886	0.013584	FGG/NR1H4/NNAT/SNAP25/PRKCB/GRP/RBP4/ADCYAP1/GIP	9
BP	GO:0071867	response to monoamine	8/442	90/18870	0.00123278	0.0177682	0.0138011	FLNA/ADCY5/RGS4/NR4A3/HTR2A/CHRM2/GNAO1/HTR3A	8
BP	GO:0071869	response to catecholamine	8/442	90/18870	0.00123278	0.0177682	0.0138011	FLNA/ADCY5/RGS4/NR4A3/HTR2A/CHRM2/GNAO1/HTR3A	8
BP	GO:0048565	digestive tract development	10/442	134/18870	0.00123743	0.0177682	0.0138011	NKX3-2/RBPMS2/SFRP2/FGF10/NPY/CLMP/MYOCD/SFRP1/ASCL1/GLI3	10
BP	GO:1900046	regulation of hemostasis	7/442	70/18870	0.00124066	0.0177682	0.0138011	CAV1/THBS1/FGG/VTN/FAP/SERPINE1/TPH1	7
BP	GO:0008406	gonad development	14/442	233/18870	0.00124543	0.0177682	0.0138011	FLNA/TEX11/CYP1B1/PTX3/SFRP2/AFP/RETN/SLIT2/PTPRN/SFRP1/AR/CGA/ZFPM2/GFRA1	14
BP	GO:0002446	neutrophil mediated immunity	5/442	35/18870	0.0012533	0.0177682	0.0138011	IL6/ELANE/CTSG/AZU1/TREM1	5
BP	GO:0110110	positive regulation of animal organ morphogenesis	5/442	35/18870	0.0012533	0.0177682	0.0138011	GDNF/PRKCB/FGF10/FGF2/AR	5
BP	GO:0034767	positive regulation of monoatomic ion transmembrane transport	11/442	158/18870	0.00126845	0.0178513	0.0138657	FLNA/KCNMB1/MS4A1/CAV1/AKAP6/DMD/JPH2/TRPC1/ANK2/P2RX1/ACTN2	11
BP	GO:2001236	regulation of extrinsic apoptotic signaling pathway	11/442	158/18870	0.00126845	0.0178513	0.0138657	CAV1/THBS1/GDNF/FGG/SFRP2/FGF10/SFRP1/SERPINE1/TIMP3/SRPX/AR	11
BP	GO:0060688	regulation of morphogenesis of a branching structure	6/442	52/18870	0.00130642	0.0182879	0.0142048	GDNF/GREM1/FGF10/SFRP1/FGF7/AR	6
BP	GO:0043434	response to peptide hormone	21/442	430/18870	0.001309	0.0182879	0.0142048	GLP2R/CAV1/PCSK1/NR1H4/CYP1B1/FBN1/AGTR1/MAP1B/NR4A3/PRKCB/CDO1/MIR145/RETN/TWIST2/AHSG/ACTN2/SORBS1/DDR2/GHR/GIP/SLC2A4	21
BP	GO:0002548	monocyte chemotaxis	7/442	71/18870	0.00134914	0.0183296	0.0142372	IL6/CTSG/FPR2/GREM1/CALCA/SLIT2/SERPINE1	7
BP	GO:0042698	ovulation cycle	7/442	71/18870	0.00134914	0.0183296	0.0142372	CYP1B1/PTX3/AFP/RETN/SLIT2/PTPRN/CGA	7
BP	GO:0045600	positive regulation of fat cell differentiation	7/442	71/18870	0.00134914	0.0183296	0.0142372	LMO3/SFRP2/ZBTB16/HTR2A/SFRP1/TPH1/MEDAG	7
BP	GO:0060420	regulation of heart growth	7/442	71/18870	0.00134914	0.0183296	0.0142372	AKAP6/RGS4/PI16/FGF2/RBP4/NKX2-5/ZFPM2	7
BP	GO:0030336	negative regulation of cell migration	19/442	373/18870	0.00135455	0.0183296	0.0142372	THBS1/GREM1/RECK/MEOX2/CYP1B1/SFRP2/DPYSL3/MIR145/HAS1/ADORA3/MYOCD/FGF2/SLIT2/IL24/SFRP1/PHLDB2/SERPINE1/TNN/DCN	19
BP	GO:0001820	serotonin secretion	3/442	10/18870	0.00135492	0.0183296	0.0142372	SLC18A2/P2RX1/CNR1	3
BP	GO:0002002	regulation of angiotensin levels in blood	3/442	10/18870	0.00135492	0.0183296	0.0142372	CTSG/CPA3/CMA1	3
BP	GO:0014866	skeletal myofibril assembly	3/442	10/18870	0.00135492	0.0183296	0.0142372	MYH11/ACTL8/ACTC1	3
BP	GO:0098917	retrograde trans-synaptic signaling	3/442	10/18870	0.00135492	0.0183296	0.0142372	GUCY1A1/SYT4/CNR1	3
BP	GO:0050886	endocrine process	8/442	92/18870	0.00142164	0.0190474	0.0147948	CTSG/CPA3/CMA1/TACR2/AGTR1/RETN/TACR1/CGA	8
BP	GO:1904063	negative regulation of cation transmembrane transport	8/442	92/18870	0.00142164	0.0190474	0.0147948	ATP1A2/CAV1/RGS4/KCNE4/CASQ2/GRP/PLN/ACTN2	8
BP	GO:0007617	mating behavior	5/442	36/18870	0.00142781	0.0190474	0.0147948	P2RX1/TAC1/VIP/TACR1/CNR1	5
BP	GO:0010092	specification of animal organ identity	5/442	36/18870	0.00142781	0.0190474	0.0147948	GDNF/FGF10/FGF2/AR/GLI3	5
BP	GO:0019933	cAMP-mediated signaling	6/442	53/18870	0.00144457	0.019138	0.0148652	AKAP6/PDE7B/CAP2/ADCYAP1/SCTR/GIP	6
BP	GO:0032330	regulation of chondrocyte differentiation	6/442	53/18870	0.00144457	0.019138	0.0148652	NKX3-2/GREM1/CCN4/ZBTB16/EFEMP1/GLI3	6
BP	GO:0070527	platelet aggregation	7/442	72/18870	0.0014649	0.0193407	0.0150226	IL6/FLNA/FGL1/CTSG/FGG/MMRN1/MYL9	7
BP	GO:0003007	heart morphogenesis	15/442	264/18870	0.00147997	0.0194728	0.0151252	FLNA/TMEM100/ANKRD1/ABCC9/HAND2/SFRP2/ACTC1/CPE/ASB2/FLRT2/SLIT2/RBP4/NPY1R/NKX2-5/ZFPM2	15
BP	GO:0045137	development of primary sexual characteristics	14/442	238/18870	0.00152224	0.0199198	0.0154723	FLNA/TEX11/CYP1B1/PTX3/SFRP2/AFP/RETN/SLIT2/PTPRN/SFRP1/AR/CGA/ZFPM2/GFRA1	14
BP	GO:0043502	regulation of muscle adaptation	8/442	93/18870	0.00152431	0.0199198	0.0154723	AKAP6/FBXO32/RGS4/PI16/HAND2/NR4A3/MIR145/SGCA	8
BP	GO:0051147	regulation of muscle cell differentiation	11/442	162/18870	0.00155101	0.0201999	0.01569	AKAP6/RBPMS2/RGS4/PI16/LAMA2/MIR145/ZEB1/MYOCD/RBM24/SMYD1/NKX2-5	11
BP	GO:0032413	negative regulation of ion transmembrane transporter activity	7/442	73/18870	0.00158826	0.0205458	0.0159586	ATP1A2/CAV1/KCNE4/CASQ2/GRP/PLN/ACTN2	7
BP	GO:1903351	cellular response to dopamine	7/442	73/18870	0.00158826	0.0205458	0.0159586	FLNA/ADCY5/RGS4/HTR2A/CHRM2/GNAO1/HTR3A	7
BP	GO:1901888	regulation of cell junction assembly	13/442	213/18870	0.00159799	0.0206022	0.0160024	CAV1/THBS1/GREM1/FERMT2/SNAP25/PTPRD/MYOC/FLRT2/EPHA3/SFRP1/PHLDB2/NEGR1/EPHA7	13
BP	GO:0014059	regulation of dopamine secretion	5/442	37/18870	0.00161959	0.0207415	0.0161106	GDNF/PRKCB/HTR2A/SYT4/CNR1	5
BP	GO:1901381	positive regulation of potassium ion transmembrane transport	5/442	37/18870	0.00161959	0.0207415	0.0161106	FLNA/KCNMB1/AKAP6/ANK2/ACTN2	5
BP	GO:0042445	hormone metabolic process	14/442	241/18870	0.00171168	0.0218037	0.0169357	CTSG/PCSK1/CPA3/CMA1/CYP1B1/ADH1B/AFP/CPE/BCHE/SCG5/PNLIP/RBP4/GHR/CGA	14
BP	GO:0045669	positive regulation of osteoblast differentiation	7/442	74/18870	0.00171955	0.0218037	0.0169357	IL6/CCN4/FERMT2/SFRP2/FGF2/DDR2/GLI3	7
BP	GO:1903350	response to dopamine	7/442	74/18870	0.00171955	0.0218037	0.0169357	FLNA/ADCY5/RGS4/HTR2A/CHRM2/GNAO1/HTR3A	7
BP	GO:0003073	regulation of systemic arterial blood pressure	8/442	95/18870	0.00174726	0.0220821	0.0171519	CTSG/CPA3/CMA1/AGTR1/CALCA/ADAMTS16/AR/TACR1	8
BP	GO:0015872	dopamine transport	6/442	55/18870	0.00175398	0.0220943	0.0171614	GDNF/SLC18A2/PRKCB/HTR2A/SYT4/CNR1	6
BP	GO:0002040	sprouting angiogenesis	12/442	190/18870	0.00179246	0.0224722	0.0174549	AKT3/THBS1/GREM1/RECK/VSTM4/MEOX2/AGTR1/RSPO3/FGF2/VEGFD/SLIT2/TNN	12
BP	GO:0090092	regulation of transmembrane receptor protein serine/threonine kinase signaling pathway	16/442	297/18870	0.00180617	0.0224722	0.0174549	THBS1/CHRDL2/GREM1/RBPMS2/FBN1/SFRP2/TNXB/FGF10/ZEB1/CILP/GREM2/MYOCD/ASPN/SFRP1/RGMA/CHRDL1	16
BP	GO:0001990	regulation of systemic arterial blood pressure by hormone	5/442	38/18870	0.00182962	0.0224722	0.0174549	CTSG/CPA3/CMA1/AGTR1/TACR1	5
BP	GO:1990776	response to angiotensin	5/442	38/18870	0.00182962	0.0224722	0.0174549	CAV1/AGTR1/MIR145/ACTN2/DDR2	5
BP	GO:0035581	sequestering of extracellular ligand from receptor	3/442	11/18870	0.00183077	0.0224722	0.0174549	GREM1/FBN1/GREM2	3
BP	GO:0051593	response to folic acid	3/442	11/18870	0.00183077	0.0224722	0.0174549	FOLR2/BCHE/ASCL1	3
BP	GO:0090179	planar cell polarity pathway involved in neural tube closure	3/442	11/18870	0.00183077	0.0224722	0.0174549	SFRP2/SFRP1/GRHL3	3
BP	GO:1901731	positive regulation of platelet aggregation	3/442	11/18870	0.00183077	0.0224722	0.0174549	IL6/CTSG/MMRN1	3
BP	GO:0043500	muscle adaptation	9/442	118/18870	0.00184313	0.0225236	0.0174949	AKAP6/FBXO32/RGS4/PI16/HAND2/NR4A3/MIR145/MYOC/SGCA	9
BP	GO:0001759	organ induction	4/442	23/18870	0.00184668	0.0225236	0.0174949	GDNF/FGF10/FGF2/AR	4
BP	GO:0006816	calcium ion transport	21/442	445/18870	0.00198577	0.0241435	0.0187531	ATP1A2/CD33/FLNA/MS4A1/CAV1/AKAP6/MYLK/TRPM6/RGS4/CASQ2/DMD/JPH2/TRPC1/TRPC4/PRKCB/HTR2A/ANK2/P2RX1/PLN/FGF2/SCN7A	21
BP	GO:0086001	cardiac muscle cell action potential	7/442	76/18870	0.00200733	0.0243286	0.0188968	ATP1A2/FLNA/KCNA5/CAV1/KCNE4/DMD/ANK2	7
BP	GO:0001558	regulation of cell growth	20/442	417/18870	0.00208856	0.0252334	0.0195997	PAPPA2/AKAP6/TNC/GREM1/DACT3/RGS4/PI16/AGTR1/SFRP2/MAP1B/CRYAB/MEG3/MYOCD/FHL1/SLIT2/SFRP1/RERG/EPHA7/SYT4/RGMA	20
BP	GO:0034763	negative regulation of transmembrane transport	10/442	144/18870	0.00212009	0.0254043	0.0197324	ATP1A2/CAV1/THBS1/RGS4/KCNE4/CASQ2/PRKCB/GRP/PLN/ACTN2	10
BP	GO:2000146	negative regulation of cell motility	19/442	388/18870	0.00212057	0.0254043	0.0197324	THBS1/GREM1/RECK/MEOX2/CYP1B1/SFRP2/DPYSL3/MIR145/HAS1/ADORA3/MYOCD/FGF2/SLIT2/IL24/SFRP1/PHLDB2/SERPINE1/TNN/DCN	19
BP	GO:0001657	ureteric bud development	8/442	98/18870	0.00212915	0.0254043	0.0197324	GDNF/GREM1/ADAMTS16/FGF2/GREB1L/SLIT2/SFRP1/GLI3	8
BP	GO:0048661	positive regulation of smooth muscle cell proliferation	8/442	98/18870	0.00212915	0.0254043	0.0197324	IL6/ELANE/THBS1/RBPMS2/CCN4/NR4A3/FGF2/DDR2	8
BP	GO:0030539	male genitalia development	4/442	24/18870	0.00217546	0.0257173	0.0199755	ROR2/FGF10/GREB1L/AR	4
BP	GO:0043576	regulation of respiratory gaseous exchange	4/442	24/18870	0.00217546	0.0257173	0.0199755	ATP1A2/GRPR/GRP/TSHZ3	4
BP	GO:0046716	muscle cell cellular homeostasis	4/442	24/18870	0.00217546	0.0257173	0.0199755	CAV1/CFL2/DMD/PLN	4
BP	GO:1902903	regulation of supramolecular fiber organization	19/442	389/18870	0.00218254	0.0257219	0.0199791	FLNA/STMN2/CFL2/SYNPO2/RGS4/SVIL/FERMT2/MAP1B/TNXB/CRYAB/LMOD1/MYOC/SLIT2/SFRP1/PHLDB2/ACTN2/TMOD1/TACR1/CLIP3	19
BP	GO:0030510	regulation of BMP signaling pathway	9/442	121/18870	0.00219062	0.0257382	0.0199917	CHRDL2/GREM1/RBPMS2/FBN1/SFRP2/GREM2/SFRP1/RGMA/CHRDL1	9
BP	GO:0006942	regulation of striated muscle contraction	8/442	99/18870	0.00227006	0.0263492	0.0204663	ATP1A2/CAV1/CASQ2/DMD/ANK2/CHGA/PLN/NKX2-5	8
BP	GO:0046620	regulation of organ growth	8/442	99/18870	0.00227006	0.0263492	0.0204663	AKAP6/RGS4/PI16/FGF2/RBP4/NKX2-5/CGA/ZFPM2	8
BP	GO:0072163	mesonephric epithelium development	8/442	99/18870	0.00227006	0.0263492	0.0204663	GDNF/GREM1/ADAMTS16/FGF2/GREB1L/SLIT2/SFRP1/GLI3	8
BP	GO:0072164	mesonephric tubule development	8/442	99/18870	0.00227006	0.0263492	0.0204663	GDNF/GREM1/ADAMTS16/FGF2/GREB1L/SLIT2/SFRP1/GLI3	8
BP	GO:0030279	negative regulation of ossification	5/442	40/18870	0.00230847	0.0265621	0.0206317	GREM1/CALCA/SFRP1/AHSG/TPH1	5
BP	GO:0052652	cyclic purine nucleotide metabolic process	5/442	40/18870	0.00230847	0.0265621	0.0206317	ADCY5/GUCY1B1/PDE1A/GUCY1A1/PDE7B	5
BP	GO:0086065	cell communication involved in cardiac conduction	6/442	58/18870	0.00230914	0.0265621	0.0206317	ATP1A2/FLNA/KCNA5/CAV1/CASQ2/ANK2	6
BP	GO:0019233	sensory perception of pain	7/442	78/18870	0.00233102	0.0267337	0.020765	TMEM100/CALCA/HTR2A/TAC1/NPY1R/GIP/PROK2	7
BP	GO:0030177	positive regulation of Wnt signaling pathway	10/442	146/18870	0.00234615	0.0268271	0.0208375	CAV1/RECK/CCN4/SFRP2/RSPO1/MIR145/FGF10/RSPO3/FGF2/SFRP1	10
BP	GO:0007320	insemination	3/442	12/18870	0.00239882	0.0270272	0.0209929	P2RX1/TAC1/TACR1	3
BP	GO:0033605	positive regulation of catecholamine secretion	3/442	12/18870	0.00239882	0.0270272	0.0209929	GDNF/CARTPT/VIP	3
BP	GO:0035112	genitalia morphogenesis	3/442	12/18870	0.00239882	0.0270272	0.0209929	FGF10/RBP4/AR	3
BP	GO:0090178	regulation of establishment of planar polarity involved in neural tube closure	3/442	12/18870	0.00239882	0.0270272	0.0209929	SFRP2/SFRP1/GRHL3	3
BP	GO:2001046	positive regulation of integrin-mediated signaling pathway	3/442	12/18870	0.00239882	0.0270272	0.0209929	FLNA/LAMA2/LIMS2	3
BP	GO:0034766	negative regulation of monoatomic ion transmembrane transport	8/442	100/18870	0.00241819	0.0271657	0.0211005	ATP1A2/CAV1/RGS4/KCNE4/CASQ2/GRP/PLN/ACTN2	8
BP	GO:2001257	regulation of cation channel activity	9/442	123/18870	0.00244991	0.0274418	0.021315	CAV1/AKAP6/KCNE4/CASQ2/DMD/JPH2/ANK2/GRP/ACTN2	9
BP	GO:0040013	negative regulation of locomotion	20/442	423/18870	0.00246217	0.027499	0.0213594	ELANE/THBS1/GREM1/RECK/MEOX2/CYP1B1/SFRP2/DPYSL3/MIR145/HAS1/ADORA3/MYOCD/FGF2/SLIT2/IL24/SFRP1/PHLDB2/SERPINE1/TNN/DCN	20
BP	GO:0051924	regulation of calcium ion transport	14/442	251/18870	0.00249029	0.0277325	0.0215407	ATP1A2/CD33/MS4A1/CAV1/AKAP6/MYLK/RGS4/CASQ2/DMD/JPH2/TRPC1/ANK2/P2RX1/PLN	14
BP	GO:0034765	regulation of monoatomic ion transmembrane transport	21/442	454/18870	0.00251959	0.0279777	0.0217312	ATP1A2/FLNA/KCNMB1/KCNA5/MS4A1/CAV1/AKAP6/RGS4/KCNE4/CASQ2/DMD/JPH2/TRPC1/ANK2/GRP/P2RX1/KCNMA1/PLN/FHL1/ACTN2/SCN7A	21
BP	GO:0008585	female gonad development	8/442	101/18870	0.00257378	0.0283137	0.0219922	PTX3/AFP/RETN/SLIT2/PTPRN/SFRP1/CGA/ZFPM2	8
BP	GO:0009187	cyclic nucleotide metabolic process	5/442	41/18870	0.00257934	0.0283137	0.0219922	ADCY5/GUCY1B1/PDE1A/GUCY1A1/PDE7B	5
BP	GO:0051954	positive regulation of amine transport	5/442	41/18870	0.00257934	0.0283137	0.0219922	GDNF/TACR2/CARTPT/VIP/SYT4	5
BP	GO:1903115	regulation of actin filament-based movement	5/442	41/18870	0.00257934	0.0283137	0.0219922	ATP1A2/ACTA2/CAV1/ANK2/PLN	5
BP	GO:0046661	male sex differentiation	11/442	174/18870	0.00272126	0.0297019	0.0230705	FLNA/TEX11/ROR2/CYP1B1/SFRP2/FGF10/GREB1L/SFRP1/AR/ZFPM2/GFRA1	11
BP	GO:1903169	regulation of calcium ion transmembrane transport	11/442	174/18870	0.00272126	0.0297019	0.0230705	ATP1A2/MS4A1/CAV1/AKAP6/CASQ2/DMD/JPH2/TRPC1/ANK2/P2RX1/PLN	11
BP	GO:0001658	branching involved in ureteric bud morphogenesis	6/442	60/18870	0.00274658	0.0298933	0.0232192	GDNF/GREM1/ADAMTS16/FGF2/GREB1L/GLI3	6
BP	GO:0071375	cellular response to peptide hormone stimulus	16/442	310/18870	0.00277228	0.0300879	0.0233703	GLP2R/CAV1/NR1H4/CYP1B1/FBN1/AGTR1/MAP1B/NR4A3/PRKCB/MIR145/AHSG/ACTN2/SORBS1/DDR2/GHR/SLC2A4	16
BP	GO:0007626	locomotory behavior	12/442	201/18870	0.00285755	0.030926	0.0240212	ATP1A2/ADCY5/GDNF/SNAP25/SLC18A2/NEGR1/TMOD1/NPY1R/CHRNA3/HPGDS/GIP/SEZ6	12
BP	GO:1900026	positive regulation of substrate adhesion-dependent cell spreading	5/442	42/18870	0.00287251	0.0310006	0.0240792	FLNA/FGG/FERMT2/MYOC/LIMS2	5
BP	GO:0002688	regulation of leukocyte chemotaxis	9/442	126/18870	0.0028839	0.0310177	0.0240925	IL6/THBS1/THBS4/FPR2/GREM1/VEGFD/SLIT2/LBP/SERPINE1	9
BP	GO:1901019	regulation of calcium ion transmembrane transporter activity	7/442	81/18870	0.00289025	0.0310177	0.0240925	ATP1A2/AKAP6/CASQ2/DMD/JPH2/ANK2/PLN	7
BP	GO:0032677	regulation of interleukin-8 production	8/442	103/18870	0.00290839	0.0311254	0.0241762	IL6/CD33/ELANE/TLR7/SSC5D/LBP/SERPINE1/FCN1	8
BP	GO:0002026	regulation of the force of heart contraction	4/442	26/18870	0.00294986	0.0312214	0.0242507	ATP1A2/CAV1/CHGA/PLN	4
BP	GO:0060314	regulation of ryanodine-sensitive calcium-release channel activity	4/442	26/18870	0.00294986	0.0312214	0.0242507	AKAP6/CASQ2/DMD/JPH2	4
BP	GO:0060343	trabecula formation	4/442	26/18870	0.00294986	0.0312214	0.0242507	GREM1/SFRP1/RBP4/NKX2-5	4
BP	GO:0060740	prostate gland epithelium morphogenesis	4/442	26/18870	0.00294986	0.0312214	0.0242507	TNC/FGF10/SFRP1/AR	4
BP	GO:0032233	positive regulation of actin filament bundle assembly	6/442	61/18870	0.00298723	0.0315301	0.0244905	FLNA/SYNPO2/FERMT2/MYOC/SFRP1/TACR1	6
BP	GO:0002430	complement receptor mediated signaling pathway	3/442	13/18870	0.00306461	0.0317365	0.0246508	FPR1/FPR2/CR1	3
BP	GO:0033604	negative regulation of catecholamine secretion	3/442	13/18870	0.00306461	0.0317365	0.0246508	CHGA/SYT4/CNR1	3
BP	GO:0051481	negative regulation of cytosolic calcium ion concentration	3/442	13/18870	0.00306461	0.0317365	0.0246508	ATP1A2/KCNA5/KCNK3	3
BP	GO:0051918	negative regulation of fibrinolysis	3/442	13/18870	0.00306461	0.0317365	0.0246508	THBS1/VTN/SERPINE1	3
BP	GO:0090177	establishment of planar polarity involved in neural tube closure	3/442	13/18870	0.00306461	0.0317365	0.0246508	SFRP2/SFRP1/GRHL3	3
BP	GO:1900115	extracellular regulation of signal transduction	3/442	13/18870	0.00306461	0.0317365	0.0246508	GREM1/FBN1/GREM2	3
BP	GO:1900116	extracellular negative regulation of signal transduction	3/442	13/18870	0.00306461	0.0317365	0.0246508	GREM1/FBN1/GREM2	3
BP	GO:0032637	interleukin-8 production	8/442	104/18870	0.00308792	0.0318919	0.0247715	IL6/CD33/ELANE/TLR7/SSC5D/LBP/SERPINE1/FCN1	8
BP	GO:0001822	kidney development	16/442	314/18870	0.00314406	0.0322981	0.025087	ACTA2/GDNF/GREM1/FBN1/AGTR1/ZBTB16/FGF10/BICC1/ADAMTS16/FGF2/GREB1L/SLIT2/SFRP1/EPHA7/GFRA1/GLI3	16
BP	GO:0002440	production of molecular mediator of immune response	16/442	314/18870	0.00314406	0.0322981	0.025087	IL6/ELANE/IGLV3-22/VPREB3/TLR7/IGLV3-12/IGKV1D-17/NR4A3/IGLV1-51/IGLV8-61/TREM1/GAPT/IGKV6D-21/RBP4/CR1/CLC	16
BP	GO:0019098	reproductive behavior	5/442	43/18870	0.00318903	0.0326727	0.025378	P2RX1/TAC1/VIP/TACR1/CNR1	5
BP	GO:0032602	chemokine production	8/442	105/18870	0.00327596	0.0333852	0.0259314	IL6/ELANE/NR1H4/AZU1/TLR7/TREM1/LBP/ADCYAP1	8
BP	GO:0046545	development of primary female sexual characteristics	8/442	105/18870	0.00327596	0.0333852	0.0259314	PTX3/AFP/RETN/SLIT2/PTPRN/SFRP1/CGA/ZFPM2	8
BP	GO:0016049	cell growth	22/442	497/18870	0.00342339	0.0347954	0.0270267	PAPPA2/AKAP6/DCLK1/TNC/GREM1/DACT3/RGS4/PI16/AGTR1/SFRP2/MAP1B/CRYAB/MEG3/MYOCD/FHL1/SLIT2/SFRP1/RERG/EPHA7/TNN/SYT4/RGMA	22
BP	GO:0008037	cell recognition	10/442	154/18870	0.00345137	0.0349872	0.0271758	PTX3/GAP43/FOLR2/COLEC12/NEXN/EPHA3/LBP/TNN/FCN1/CNR1	10
BP	GO:0032963	collagen metabolic process	8/442	106/18870	0.00347276	0.0351115	0.0272723	IL6/MMP19/TNXB/MIR145/MMP16/FAP/DDR2/PRTN3	8
BP	GO:0007411	axon guidance	13/442	233/18870	0.00349128	0.0351139	0.0272741	NRXN3/GDNF/NCAM1/GAP43/NFASC/LAMA2/FLRT2/NEXN/SLIT2/EPHA3/BOC/EPHA7/GLI3	13
BP	GO:0097485	neuron projection guidance	13/442	233/18870	0.00349128	0.0351139	0.0272741	NRXN3/GDNF/NCAM1/GAP43/NFASC/LAMA2/FLRT2/NEXN/SLIT2/EPHA3/BOC/EPHA7/GLI3	13
BP	GO:0032757	positive regulation of interleukin-8 production	6/442	63/18870	0.00351537	0.0352638	0.0273906	IL6/ELANE/TLR7/LBP/SERPINE1/FCN1	6
BP	GO:1904427	positive regulation of calcium ion transmembrane transport	7/442	84/18870	0.00354687	0.0354872	0.0275641	MS4A1/CAV1/AKAP6/JPH2/TRPC1/ANK2/P2RX1	7
BP	GO:0050678	regulation of epithelial cell proliferation	19/442	407/18870	0.00358761	0.0358015	0.0278082	AKT3/CAV1/THBS1/THBS4/AGTR1/SFRP2/NR4A3/FGF10/ZEB1/FGF2/VEGFD/VIP/PTPRN/SFRP1/FGF7/AR/TACR1/NKX2-5/LIMS2	19
BP	GO:0030100	regulation of endocytosis	15/442	291/18870	0.00375304	0.0371442	0.0288511	CAV1/FPR2/GREM1/AZU1/PTX3/VTN/RSPO1/EPHA3/AHSG/SERPINE1/STON1/PRTN3/FCN1/SYT4/CLIP3	15
BP	GO:0042415	norepinephrine metabolic process	3/442	14/18870	0.00383314	0.0371442	0.0288511	MOXD1/HAND2/RNF180	3
BP	GO:0050930	induction of positive chemotaxis	3/442	14/18870	0.00383314	0.0371442	0.0288511	AZU1/FGF10/VEGFD	3
BP	GO:0060019	radial glial cell differentiation	3/442	14/18870	0.00383314	0.0371442	0.0288511	GAP43/FGF10/GLI3	3
BP	GO:0061469	regulation of type B pancreatic cell proliferation	3/442	14/18870	0.00383314	0.0371442	0.0288511	NR4A3/PTPRN/SFRP1	3
BP	GO:1902043	positive regulation of extrinsic apoptotic signaling pathway via death domain receptors	3/442	14/18870	0.00383314	0.0371442	0.0288511	THBS1/SFRP1/TIMP3	3
BP	GO:0051235	maintenance of location	17/442	350/18870	0.00386075	0.0371442	0.0288511	IL6/ATP1A2/FLNA/CAV1/AKAP6/FBN1/CASQ2/ALB/DMD/JPH2/TRPC1/SLC18A2/HTR2A/ANK2/PLN/FGF2/APOB	17
BP	GO:0007178	transmembrane receptor protein serine/threonine kinase signaling pathway	19/442	410/18870	0.00388256	0.0371442	0.0288511	THBS1/TMEM100/CHRDL2/GREM1/RBPMS2/FBN1/FERMT2/SFRP2/TNXB/AFP/FGF10/ZEB1/CILP/GREM2/MYOCD/ASPN/SFRP1/RGMA/CHRDL1	19
BP	GO:0003156	regulation of animal organ formation	4/442	28/18870	0.00389394	0.0371442	0.0288511	GDNF/FGF10/FGF2/AR	4
BP	GO:0032104	regulation of response to extracellular stimulus	4/442	28/18870	0.00389394	0.0371442	0.0288511	NR1H4/CARTPT/NPY/GHR	4
BP	GO:0032107	regulation of response to nutrient levels	4/442	28/18870	0.00389394	0.0371442	0.0288511	NR1H4/CARTPT/NPY/GHR	4
BP	GO:0051873	killing by host of symbiont cells	4/442	28/18870	0.00389394	0.0371442	0.0288511	ELANE/CTSG/AZU1/TREM1	4
BP	GO:0051953	negative regulation of amine transport	4/442	28/18870	0.00389394	0.0371442	0.0288511	RGS4/CHGA/SYT4/CNR1	4
BP	GO:0060512	prostate gland morphogenesis	4/442	28/18870	0.00389394	0.0371442	0.0288511	TNC/FGF10/SFRP1/AR	4
BP	GO:0099623	regulation of cardiac muscle cell membrane repolarization	4/442	28/18870	0.00389394	0.0371442	0.0288511	FLNA/KCNA5/KCNE4/ANK2	4
BP	GO:1903055	positive regulation of extracellular matrix organization	4/442	28/18870	0.00389394	0.0371442	0.0288511	IL6/TNXB/PHLDB2/DDR2	4
BP	GO:0008038	neuron recognition	5/442	45/18870	0.00389618	0.0371442	0.0288511	GAP43/NEXN/EPHA3/TNN/CNR1	5
BP	GO:0045214	sarcomere organization	5/442	45/18870	0.00389618	0.0371442	0.0288511	ANKRD1/CFL2/LDB3/FLNC/ACTN2	5
BP	GO:0051651	maintenance of location in cell	13/442	237/18870	0.00403095	0.0382672	0.0297234	ATP1A2/FLNA/CAV1/AKAP6/CASQ2/ALB/DMD/JPH2/TRPC1/HTR2A/ANK2/PLN/FGF2	13
BP	GO:0033273	response to vitamin	7/442	86/18870	0.00404385	0.0382672	0.0297234	TNC/MAP1B/PRKCB/FOLR2/BCHE/SFRP1/ASCL1	7
BP	GO:1901879	regulation of protein depolymerization	7/442	86/18870	0.00404385	0.0382672	0.0297234	STMN2/CFL2/SVIL/MAP1B/LMOD1/ACTN2/TMOD1	7
BP	GO:0070588	calcium ion transmembrane transport	17/442	352/18870	0.00408673	0.0385779	0.0299648	ATP1A2/FLNA/MS4A1/CAV1/AKAP6/TRPM6/CASQ2/DMD/JPH2/TRPC1/TRPC4/HTR2A/ANK2/P2RX1/PLN/FGF2/SCN7A	17
BP	GO:0048732	gland development	20/442	443/18870	0.00413823	0.0388041	0.0301404	IL6/FGL1/CAV1/PCSK1/TNC/CYP1B1/HAND2/VTN/CDO1/FGF10/FGF2/SFRP1/FGF7/TPH1/AR/NKX2-5/LIMS2/CGA/ASCL1/GLI3	20
BP	GO:0007189	adenylate cyclase-activating G protein-coupled receptor signaling pathway	10/442	158/18870	0.00414099	0.0388041	0.0301404	ADCY5/PTGFR/PTGER3/CALCA/CHGA/PLN/VIP/ADCYAP1/GIP/CNR1	10
BP	GO:0010976	positive regulation of neuron projection development	10/442	158/18870	0.00414099	0.0388041	0.0301404	FLNA/STMN2/ROR2/DPYSL3/EPHA3/NEGR1/DDR2/TNN/RGMA/CNR1	10
BP	GO:0051495	positive regulation of cytoskeleton organization	11/442	184/18870	0.00416707	0.0389535	0.0302565	FLNA/STMN2/CFL2/SYNPO2/FERMT2/MAP1B/LMOD1/MYOC/SFRP1/ACTN2/TACR1	11
BP	GO:0007389	pattern specification process	21/442	475/18870	0.00425079	0.0396397	0.0307894	GDNF/NKX3-2/GREM1/MEOX2/HAND2/SFRP2/ZBTB16/FGF10/ZEB1/BICC1/ASB2/GREM2/FGF2/SFRP1/GRHL3/AR/NKX2-5/ASCL1/GLI3/CHRDL1/BARX1	21
BP	GO:0003401	axis elongation	4/442	29/18870	0.00443465	0.0409565	0.0318123	TNC/SFRP2/FGF10/SFRP1	4
BP	GO:0006910	phagocytosis, recognition	4/442	29/18870	0.00443465	0.0409565	0.0318123	PTX3/COLEC12/LBP/FCN1	4
BP	GO:0007588	excretion	4/442	29/18870	0.00443465	0.0409565	0.0318123	AGTR1/KCNMA1/TACR1/CHRNA3	4
BP	GO:0090025	regulation of monocyte chemotaxis	4/442	29/18870	0.00443465	0.0409565	0.0318123	FPR2/GREM1/SLIT2/SERPINE1	4
BP	GO:0033627	cell adhesion mediated by integrin	7/442	88/18870	0.00459188	0.0422614	0.0328258	CYP1B1/FBN1/VTN/SFRP2/MMRN1/ITGA9/SERPINE1	7
BP	GO:0001938	positive regulation of endothelial cell proliferation	8/442	111/18870	0.00459793	0.0422614	0.0328258	AKT3/THBS4/AGTR1/FGF10/FGF2/VEGFD/VIP/FGF7	8
BP	GO:0002274	myeloid leukocyte activation	13/442	241/18870	0.00463618	0.0425113	0.0330199	IL6/CD33/FCER1A/THBS1/CTSG/AZU1/NR4A3/SLC18A2/MIR145/GRP/CHGA/LBP/CNR1	13
BP	GO:0033689	negative regulation of osteoblast proliferation	3/442	15/18870	0.00470888	0.0425687	0.0330645	GREM1/SFRP1/TNN	3
BP	GO:0072537	fibroblast activation	3/442	15/18870	0.00470888	0.0425687	0.0330645	ACTA2/AKAP12/DDR2	3
BP	GO:0003044	regulation of systemic arterial blood pressure mediated by a chemical signal	5/442	47/18870	0.00470892	0.0425687	0.0330645	CTSG/CPA3/CMA1/AGTR1/TACR1	5
BP	GO:0042311	vasodilation	5/442	47/18870	0.00470892	0.0425687	0.0330645	KCNMB1/VSTM4/CALCA/GUCY1A1/KCNMA1	5
BP	GO:0045933	positive regulation of muscle contraction	5/442	47/18870	0.00470892	0.0425687	0.0330645	TACR2/CHGA/MYOCD/TACR1/PROK2	5
BP	GO:0048806	genitalia development	5/442	47/18870	0.00470892	0.0425687	0.0330645	ROR2/FGF10/GREB1L/RBP4/AR	5
BP	GO:0051017	actin filament bundle assembly	10/442	161/18870	0.00472623	0.0426248	0.0331081	FLNA/SYNPO2/CALD1/FERMT2/DPYSL3/MYOC/SFRP1/PHLDB2/SORBS1/TACR1	10
BP	GO:0010611	regulation of cardiac muscle hypertrophy	6/442	67/18870	0.00477569	0.0428696	0.0332983	AKAP6/RGS4/PI16/HAND2/NR4A3/MIR145	6
BP	GO:0060675	ureteric bud morphogenesis	6/442	67/18870	0.00477569	0.0428696	0.0332983	GDNF/GREM1/ADAMTS16/FGF2/GREB1L/GLI3	6
BP	GO:0055017	cardiac muscle tissue growth	7/442	89/18870	0.00488602	0.0437578	0.0339882	AKAP6/RGS4/PI16/FGF2/RBP4/NKX2-5/ZFPM2	7
BP	GO:0007263	nitric oxide mediated signal transduction	4/442	30/18870	0.00502373	0.0447823	0.0347839	FPR1/THBS1/GUCY1B1/GUCY1A1	4
BP	GO:0045987	positive regulation of smooth muscle contraction	4/442	30/18870	0.00502373	0.0447823	0.0347839	TACR2/MYOCD/TACR1/PROK2	4
BP	GO:0048545	response to steroid hormone	16/442	330/18870	0.00506677	0.0450614	0.0350007	IL6/ATP1A2/LMO3/CAV1/THBS1/PCSK1/FBXO32/CYP1B1/NR4A3/CDO1/BCHE/SLIT2/SFRP1/GHR/AR/TACR1	16
BP	GO:0050808	synapse organization	21/442	483/18870	0.00512964	0.0452651	0.0351589	FLNA/GDNF/FILIP1/TNC/KIF1A/ROR2/SNAP25/GAP43/MAP1B/PTPRD/DNER/FLRT2/CAP2/SPARCL1/INA/IGSF21/NEGR1/NPTX1/EPHA7/SEZ6/CHRDL1	21
BP	GO:0030193	regulation of blood coagulation	6/442	68/18870	0.0051368	0.0452651	0.0351589	CAV1/THBS1/FGG/VTN/FAP/SERPINE1	6
BP	GO:0035567	non-canonical Wnt signaling pathway	6/442	68/18870	0.0051368	0.0452651	0.0351589	SFRP2/PRICKLE2/MYOC/RSPO3/SFRP1/GRHL3	6
BP	GO:0072171	mesonephric tubule morphogenesis	6/442	68/18870	0.0051368	0.0452651	0.0351589	GDNF/GREM1/ADAMTS16/FGF2/GREB1L/GLI3	6
BP	GO:0030195	negative regulation of blood coagulation	5/442	48/18870	0.00515742	0.0453428	0.0352193	THBS1/FGG/VTN/FAP/SERPINE1	5
BP	GO:0110053	regulation of actin filament organization	14/442	273/18870	0.00525013	0.0460525	0.0357705	FLNA/CFL2/SYNPO2/RGS4/SVIL/FERMT2/LMOD1/MYOC/SLIT2/SFRP1/PHLDB2/ACTN2/TMOD1/TACR1	14
BP	GO:0010975	regulation of neuron projection development	20/442	453/18870	0.00527989	0.0462081	0.0358914	FLNA/STMN2/KIF1A/ROR2/SNAP25/SFRP2/MAP1B/PTPRD/DPYSL3/SLIT2/EPHA3/SFRP1/NEGR1/DDR2/EPHA7/TNN/RGMA/CHRNA3/CNR1/SEZ6	20
BP	GO:0007611	learning or memory	14/442	274/18870	0.00541837	0.0473123	0.036749	ATP1A2/NRXN3/TACR2/SNAP25/GRPR/HTR2A/NPTX2/BCHE/VIP/TACR1/SYT4/GIP/SLC2A4/CNR1	14
BP	GO:0051346	negative regulation of hydrolase activity	12/442	218/18870	0.00546391	0.0475725	0.0369512	THBS1/RECK/SERPINA6/PTX3/VTN/SERPINA9/SERPIND1/SERPINA3/AHSG/SERPINE1/CR1/TIMP3	12
BP	GO:0035270	endocrine system development	9/442	139/18870	0.00551061	0.0475725	0.0369512	IL6/PCSK1/CYP1B1/FGF10/FGF2/NKX2-5/CGA/GIP/ASCL1	9
BP	GO:0045576	mast cell activation	6/442	69/18870	0.00551753	0.0475725	0.0369512	FCER1A/NR4A3/SLC18A2/GRP/CHGA/CNR1	6
BP	GO:0061572	actin filament bundle organization	10/442	165/18870	0.00560556	0.0475725	0.0369512	FLNA/SYNPO2/CALD1/FERMT2/DPYSL3/MYOC/SFRP1/PHLDB2/SORBS1/TACR1	10
BP	GO:0014911	positive regulation of smooth muscle cell migration	5/442	49/18870	0.00563533	0.0475725	0.0369512	CYP1B1/CCN4/VTN/NR4A3/DDR2	5
BP	GO:0046850	regulation of bone remodeling	5/442	49/18870	0.00563533	0.0475725	0.0369512	IL6/GREM1/CALCA/CARTPT/SFRP1	5
BP	GO:0048546	digestive tract morphogenesis	5/442	49/18870	0.00563533	0.0475725	0.0369512	RBPMS2/SFRP2/FGF10/SFRP1/GLI3	5
BP	GO:0060071	Wnt signaling pathway, planar cell polarity pathway	5/442	49/18870	0.00563533	0.0475725	0.0369512	SFRP2/PRICKLE2/RSPO3/SFRP1/GRHL3	5
BP	GO:1900047	negative regulation of hemostasis	5/442	49/18870	0.00563533	0.0475725	0.0369512	THBS1/FGG/VTN/FAP/SERPINE1	5
BP	GO:0007271	synaptic transmission, cholinergic	4/442	31/18870	0.00566305	0.0475725	0.0369512	TACR2/LAMA2/TACR1/CHRNA3	4
BP	GO:0033688	regulation of osteoblast proliferation	4/442	31/18870	0.00566305	0.0475725	0.0369512	GREM1/SFRP1/TNN/NPR3	4
BP	GO:0086011	membrane repolarization during action potential	4/442	31/18870	0.00566305	0.0475725	0.0369512	FLNA/KCNA5/CAV1/KCNE4	4
BP	GO:0010715	regulation of extracellular matrix disassembly	3/442	16/18870	0.00569583	0.0475725	0.0369512	IL6/FAP/DDR2	3
BP	GO:0034112	positive regulation of homotypic cell-cell adhesion	3/442	16/18870	0.00569583	0.0475725	0.0369512	IL6/CTSG/MMRN1	3
BP	GO:0034374	low-density lipoprotein particle remodeling	3/442	16/18870	0.00569583	0.0475725	0.0369512	AGTR1/MPO/APOB	3
BP	GO:0042249	establishment of planar polarity of embryonic epithelium	3/442	16/18870	0.00569583	0.0475725	0.0369512	SFRP2/SFRP1/GRHL3	3
BP	GO:0045779	negative regulation of bone resorption	3/442	16/18870	0.00569583	0.0475725	0.0369512	IL6/CALCA/CARTPT	3
BP	GO:0072378	blood coagulation, fibrin clot formation	3/442	16/18870	0.00569583	0.0475725	0.0369512	FLNA/FGG/F13A1	3
BP	GO:0090136	epithelial cell-cell adhesion	3/442	16/18870	0.00569583	0.0475725	0.0369512	BVES/THBS4/CYP1B1	3
BP	GO:2000095	regulation of Wnt signaling pathway, planar cell polarity pathway	3/442	16/18870	0.00569583	0.0475725	0.0369512	SFRP2/RSPO3/SFRP1	3
BP	GO:0014743	regulation of muscle hypertrophy	6/442	70/18870	0.00591849	0.0492183	0.0382295	AKAP6/RGS4/PI16/HAND2/NR4A3/MIR145	6
BP	GO:0048662	negative regulation of smooth muscle cell proliferation	6/442	70/18870	0.00591849	0.0492183	0.0382295	VIPR2/OGN/CNN1/MIR145/MYOCD/VIP	6
BP	GO:0030509	BMP signaling pathway	10/442	167/18870	0.00609065	0.0504317	0.039172	TMEM100/CHRDL2/GREM1/RBPMS2/FBN1/SFRP2/GREM2/SFRP1/RGMA/CHRDL1	10
BP	GO:1902904	negative regulation of supramolecular fiber organization	10/442	167/18870	0.00609065	0.0504317	0.039172	STMN2/SVIL/MAP1B/CRYAB/LMOD1/MYOC/SLIT2/PHLDB2/TMOD1/CLIP3	10
BP	GO:0010656	negative regulation of muscle cell apoptotic process	5/442	50/18870	0.00614363	0.050652	0.0393431	HAND2/SFRP2/MIR145/MYOCD/NKX2-5	5
BP	GO:0010665	regulation of cardiac muscle cell apoptotic process	5/442	50/18870	0.00614363	0.050652	0.0393431	HAND2/SFRP2/MIR145/MYOCD/NKX2-5	5
BP	GO:0032956	regulation of actin cytoskeleton organization	16/442	337/18870	0.00616598	0.0507274	0.0394017	FLNA/CFL2/SYNPO2/RGS4/SVIL/FERMT2/LMOD1/MYOC/SLIT2/EPHA3/SFRP1/GRHL3/PHLDB2/ACTN2/TMOD1/TACR1	16
BP	GO:0003205	cardiac chamber development	10/442	168/18870	0.00634514	0.0518337	0.040261	HAND2/SFRP2/ANK2/CPE/MYOCD/GREB1L/SLIT2/RBP4/NKX2-5/ZFPM2	10
BP	GO:0050731	positive regulation of peptidyl-tyrosine phosphorylation	10/442	168/18870	0.00634514	0.0518337	0.040261	IL6/THBS4/GREM1/VTN/HTR2A/FGF10/IL24/FGF7/GHR/GFRA1	10
BP	GO:0045907	positive regulation of vasoconstriction	4/442	32/18870	0.00635442	0.0518337	0.040261	CAV1/FGG/HTR2A/TACR1	4
BP	GO:0099171	presynaptic modulation of chemical synaptic transmission	4/442	32/18870	0.00635442	0.0518337	0.040261	PRKCB/HTR2A/ADORA3/CHRM2	4
BP	GO:0014074	response to purine-containing compound	9/442	143/18870	0.0066094	0.0537673	0.0417628	AQP9/AKAP6/CYP1B1/ABCC9/TLR7/CASQ2/CDO1/P2RX1/AQP8	9
BP	GO:0051928	positive regulation of calcium ion transport	8/442	118/18870	0.00661945	0.0537673	0.0417628	MS4A1/CAV1/AKAP6/MYLK/JPH2/TRPC1/ANK2/P2RX1	8
BP	GO:0002377	immunoglobulin production	11/442	196/18870	0.00664615	0.0538703	0.0418429	IL6/IGLV3-22/VPREB3/IGLV3-12/IGKV1D-17/IGLV1-51/IGLV8-61/GAPT/IGKV6D-21/RBP4/CR1	11
BP	GO:0010001	glial cell differentiation	13/442	252/18870	0.00668466	0.0540683	0.0419967	IL6/ROR2/VTN/GAP43/TRPC4/LAMA2/FGF10/MYOC/DNER/FGF2/TSPAN2/ASCL1/GLI3	13
BP	GO:0061035	regulation of cartilage development	6/442	72/18870	0.00678349	0.0541826	0.0420854	NKX3-2/GREM1/CCN4/ZBTB16/EFEMP1/GLI3	6
BP	GO:0001991	regulation of systemic arterial blood pressure by circulatory renin-angiotensin	3/442	17/18870	0.0067975	0.0541826	0.0420854	CTSG/CPA3/CMA1	3
BP	GO:0008228	opsonization	3/442	17/18870	0.0067975	0.0541826	0.0420854	PTX3/LBP/FCN1	3
BP	GO:0046068	cGMP metabolic process	3/442	17/18870	0.0067975	0.0541826	0.0420854	GUCY1B1/PDE1A/GUCY1A1	3
BP	GO:0048557	embryonic digestive tract morphogenesis	3/442	17/18870	0.0067975	0.0541826	0.0420854	RBPMS2/FGF10/GLI3	3
BP	GO:0055119	relaxation of cardiac muscle	3/442	17/18870	0.0067975	0.0541826	0.0420854	ATP1A2/CHGA/PLN	3
BP	GO:0061548	ganglion development	3/442	17/18870	0.0067975	0.0541826	0.0420854	RGS4/CYP1B1/ASCL1	3
BP	GO:0051592	response to calcium ion	9/442	144/18870	0.00690869	0.0549548	0.0426853	KCNMB1/CAV1/THBS1/PCSK1/FGG/CASQ2/TRPC1/KCNMA1/SYT4	9
BP	GO:0001667	ameboidal-type cell migration	21/442	497/18870	0.00702747	0.0557842	0.0433294	ACTA2/AKT3/THBS1/GDNF/GREM1/VSTM4/MEOX2/CYP1B1/HAND2/MIR145/FGF10/TNS1/HAS1/AKAP12/FGF2/FAP/SLIT2/FGF7/DDR2/TACR1/DCN	21
BP	GO:0019934	cGMP-mediated signaling	4/442	33/18870	0.00709956	0.0560093	0.0435043	THBS1/GUCY1B1/GUCY1A1/IRAG1	4
BP	GO:0034368	protein-lipid complex remodeling	4/442	33/18870	0.00709956	0.0560093	0.0435043	NR1H4/AGTR1/MPO/APOB	4
BP	GO:0034369	plasma lipoprotein particle remodeling	4/442	33/18870	0.00709956	0.0560093	0.0435043	NR1H4/AGTR1/MPO/APOB	4
BP	GO:0097305	response to alcohol	13/442	254/18870	0.00712442	0.0560902	0.0435672	ADCY5/KCNMB1/PTGFR/TNC/RGS4/CYP1B1/PRKCB/CDO1/SLIT2/SFRP1/TACR1/SLC2A4/CNR1	13
BP	GO:0070372	regulation of ERK1 and ERK2 cascade	15/442	313/18870	0.00724556	0.056313	0.0437402	LMO3/ACTA2/FGG/FPR2/FERMT2/HAND2/HTR2A/MIR145/FGF10/AKAP12/FGF2/ADCYAP1/EPHA7/TIMP3/GPR183	15
BP	GO:0035914	skeletal muscle cell differentiation	6/442	73/18870	0.00724874	0.056313	0.0437402	ANKRD1/HLF/ASB2/MYOCD/RBM24/SMYD1	6
BP	GO:0050818	regulation of coagulation	6/442	73/18870	0.00724874	0.056313	0.0437402	CAV1/THBS1/FGG/VTN/FAP/SERPINE1	6
BP	GO:0070482	response to oxygen levels	16/442	343/18870	0.00725494	0.056313	0.0437402	KCNMB1/KCNA5/CAV1/THBS1/GUCY1B1/KCNK3/PTGIS/GUCY1A1/MIR145/CRYAB/KCNMA1/MYOCD/VEGFD/SFRP1/DDR2/SLC2A4	16
BP	GO:0010662	regulation of striated muscle cell apoptotic process	5/442	52/18870	0.00725532	0.056313	0.0437402	HAND2/SFRP2/MIR145/MYOCD/NKX2-5	5
BP	GO:0031103	axon regeneration	5/442	52/18870	0.00725532	0.056313	0.0437402	FLNA/TNC/GAP43/MAP1B/RGMA	5
BP	GO:0050819	negative regulation of coagulation	5/442	52/18870	0.00725532	0.056313	0.0437402	THBS1/FGG/VTN/FAP/SERPINE1	5
BP	GO:0002690	positive regulation of leukocyte chemotaxis	7/442	96/18870	0.00735852	0.0568661	0.0441698	IL6/THBS1/THBS4/FPR2/VEGFD/LBP/SERPINE1	7
BP	GO:0034109	homotypic cell-cell adhesion	7/442	96/18870	0.00735852	0.0568661	0.0441698	IL6/FLNA/FGL1/CTSG/FGG/MMRN1/MYL9	7
BP	GO:1901653	cellular response to peptide	17/442	374/18870	0.00737099	0.0568661	0.0441698	GLP2R/CAV1/FPR2/NR1H4/CYP1B1/FBN1/AGTR1/MAP1B/NR4A3/PRKCB/MIR145/AHSG/ACTN2/SORBS1/DDR2/GHR/SLC2A4	17
BP	GO:0030278	regulation of ossification	8/442	121/18870	0.0076668	0.0589117	0.0457587	GREM1/ZBTB16/CALCA/SFRP1/AHSG/DDR2/TPH1/TACR1	8
BP	GO:0045471	response to ethanol	8/442	121/18870	0.0076668	0.0589117	0.0457587	KCNMB1/TNC/RGS4/PRKCB/CDO1/TACR1/SLC2A4/CNR1	8
BP	GO:0060415	muscle tissue morphogenesis	6/442	74/18870	0.00773661	0.0592821	0.0460464	ANKRD1/MYLK/ACTC1/MIR145/NKX2-5/ZFPM2	6
BP	GO:0051153	regulation of striated muscle cell differentiation	7/442	97/18870	0.00777566	0.0592821	0.0460464	AKAP6/RGS4/PI16/MYOCD/RBM24/SMYD1/NKX2-5	7
BP	GO:0060419	heart growth	7/442	97/18870	0.00777566	0.0592821	0.0460464	AKAP6/RGS4/PI16/FGF2/RBP4/NKX2-5/ZFPM2	7
BP	GO:0030834	regulation of actin filament depolymerization	5/442	53/18870	0.00786061	0.0592821	0.0460464	CFL2/SVIL/LMOD1/ACTN2/TMOD1	5
BP	GO:0086002	cardiac muscle cell action potential involved in contraction	5/442	53/18870	0.00786061	0.0592821	0.0460464	FLNA/KCNA5/CAV1/KCNE4/ANK2	5
BP	GO:0090175	regulation of establishment of planar polarity	5/442	53/18870	0.00786061	0.0592821	0.0460464	SFRP2/PRICKLE2/RSPO3/SFRP1/GRHL3	5
BP	GO:2001238	positive regulation of extrinsic apoptotic signaling pathway	5/442	53/18870	0.00786061	0.0592821	0.0460464	CAV1/THBS1/SFRP1/TIMP3/SRPX	5
BP	GO:0030212	hyaluronan metabolic process	4/442	34/18870	0.00790016	0.0592821	0.0460464	LYVE1/ITIH5/HAS1/FGF2	4
BP	GO:0031128	developmental induction	4/442	34/18870	0.00790016	0.0592821	0.0460464	GDNF/FGF10/FGF2/AR	4
BP	GO:0070528	protein kinase C signaling	4/442	34/18870	0.00790016	0.0592821	0.0460464	ANKRD1/AZU1/AKAP12/SEZ6	4
BP	GO:0086019	cell-cell signaling involved in cardiac conduction	4/442	34/18870	0.00790016	0.0592821	0.0460464	FLNA/KCNA5/CASQ2/ANK2	4
BP	GO:0090075	relaxation of muscle	4/442	34/18870	0.00790016	0.0592821	0.0460464	ATP1A2/GUCY1A1/CHGA/PLN	4
BP	GO:0010002	cardioblast differentiation	3/442	18/18870	0.00801699	0.059577	0.0462754	GREM1/MYOCD/NKX2-5	3
BP	GO:0030949	positive regulation of vascular endothelial growth factor receptor signaling pathway	3/442	18/18870	0.00801699	0.059577	0.0462754	VTN/PRKCB/FGF10	3
BP	GO:0043116	negative regulation of vascular permeability	3/442	18/18870	0.00801699	0.059577	0.0462754	FERMT2/AKAP12/SLIT2	3
BP	GO:0086103	G protein-coupled receptor signaling pathway involved in heart process	3/442	18/18870	0.00801699	0.059577	0.0462754	CAV1/CHGA/PLN	3
BP	GO:1905209	positive regulation of cardiocyte differentiation	3/442	18/18870	0.00801699	0.059577	0.0462754	MIR145/MYOCD/NKX2-5	3
BP	GO:0050806	positive regulation of synaptic transmission	10/442	174/18870	0.00805025	0.0597086	0.0463777	SCGN/ROR2/TACR2/SNAP25/LAMA2/RETN/TSHZ3/CALB2/TACR1/GIP	10
BP	GO:0032410	negative regulation of transporter activity	7/442	98/18870	0.00821001	0.0606594	0.0471162	ATP1A2/CAV1/KCNE4/CASQ2/GRP/PLN/ACTN2	7
BP	GO:0060993	kidney morphogenesis	7/442	98/18870	0.00821001	0.0606594	0.0471162	GDNF/GREM1/FGF10/ADAMTS16/FGF2/GREB1L/GLI3	7
BP	GO:0002685	regulation of leukocyte migration	12/442	230/18870	0.00824242	0.0607819	0.0472114	IL6/ELANE/THBS1/THBS4/LYVE1/FPR2/GREM1/VEGFD/SLIT2/LBP/SERPINE1/TACR1	12
BP	GO:0071774	response to fibroblast growth factor	8/442	123/18870	0.00843122	0.0620551	0.0482003	THBS1/TNC/FGF10/FLRT2/FGF2/SFRP1/FGF7/SHISA2	8
BP	GO:0010659	cardiac muscle cell apoptotic process	5/442	54/18870	0.0085001	0.062323	0.0484084	HAND2/SFRP2/MIR145/MYOCD/NKX2-5	5
BP	GO:0043303	mast cell degranulation	5/442	54/18870	0.0085001	0.062323	0.0484084	FCER1A/NR4A3/SLC18A2/GRP/CHGA	5
BP	GO:0032412	regulation of monoatomic ion transmembrane transporter activity	12/442	231/18870	0.00851629	0.062323	0.0484084	ATP1A2/CAV1/AKAP6/KCNE4/CASQ2/DMD/JPH2/ANK2/GRP/PLN/FHL1/ACTN2	12
BP	GO:0002687	positive regulation of leukocyte migration	9/442	149/18870	0.00856376	0.0625512	0.0485857	IL6/THBS1/THBS4/LYVE1/FPR2/VEGFD/LBP/SERPINE1/TACR1	9
BP	GO:0051588	regulation of neurotransmitter transport	7/442	99/18870	0.00866196	0.0630289	0.0489567	ATP1A2/GDNF/TACR2/PRKCB/P2RX1/SYT4/CHRNA3	7
BP	GO:2001237	negative regulation of extrinsic apoptotic signaling pathway	7/442	99/18870	0.00866196	0.0630289	0.0489567	THBS1/GDNF/FGG/SFRP2/FGF10/SERPINE1/AR	7
BP	GO:0034367	protein-containing complex remodeling	4/442	35/18870	0.00875782	0.0633664	0.0492188	NR1H4/AGTR1/MPO/APOB	4
BP	GO:0048048	embryonic eye morphogenesis	4/442	35/18870	0.00875782	0.0633664	0.0492188	MFAP5/FBN1/EFEMP1/ZEB1	4
BP	GO:0086004	regulation of cardiac muscle cell contraction	4/442	35/18870	0.00875782	0.0633664	0.0492188	ATP1A2/CAV1/ANK2/PLN	4
CC	GO:0062023	collagen-containing extracellular matrix	57/463	429/19886	6.82062e-27	2.3804e-24	1.83798e-24	ACTA2/FGL1/SPON1/ELANE/PRG4/THBS1/THBS4/ANGPTL1/CTSG/MFAP5/FGL2/CPA3/FGG/TNC/GREM1/CMA1/OGN/NCAM1/ITIH5/FBN1/PRELP/COL14A1/VTN/SFRP2/MMRN1/TNXB/EFEMP1/COL21A1/SNORC/LAMA2/DPT/ADAMTS8/FGF10/CCDC80/ANGPTL7/CILP/MYOC/COLEC12/ASPN/SSC5D/LUM/SERPINA3/SFRP1/SPARCL1/AHSG/HMCN1/F13A1/SERPINE1/CLC/PRTN3/TNN/ABI3BP/TIMP3/FCN1/SRPX/COL8A1/DCN	57
CC	GO:0043292	contractile fiber	36/463	245/19886	9.08619e-19	1.58554e-16	1.22424e-16	FLNA/SYNM/ACTA2/MYH11/ACTL8/KCNA5/ANKRD1/CFL2/SYNPO2/CALD1/FBXO32/PGM5/DES/SVIL/FERMT2/ABCC9/CASQ2/DMD/JPH2/ACTC1/ANK2/TPM2/CRYAB/LMOD1/MYOM1/LDB3/FBXL22/ASB2/PDLIM3/MYL9/NEXN/SYNC/FLNC/PPP1R12B/ACTN2/TMOD1	36
CC	GO:0030016	myofibril	34/463	236/19886	1.61793e-17	1.88219e-15	1.4533e-15	FLNA/SYNM/ACTL8/KCNA5/ANKRD1/CFL2/SYNPO2/CALD1/FBXO32/PGM5/DES/SVIL/FERMT2/ABCC9/CASQ2/DMD/JPH2/ACTC1/ANK2/TPM2/CRYAB/LMOD1/MYOM1/LDB3/FBXL22/ASB2/PDLIM3/MYL9/NEXN/SYNC/FLNC/PPP1R12B/ACTN2/TMOD1	34
CC	GO:0030017	sarcomere	31/463	216/19886	4.97866e-16	4.34388e-14	3.35404e-14	FLNA/ACTL8/KCNA5/ANKRD1/CFL2/SYNPO2/FBXO32/PGM5/DES/FERMT2/ABCC9/CASQ2/DMD/JPH2/ACTC1/ANK2/TPM2/CRYAB/LMOD1/MYOM1/LDB3/FBXL22/ASB2/PDLIM3/MYL9/NEXN/SYNC/FLNC/PPP1R12B/ACTN2/TMOD1	31
CC	GO:0031674	I band	25/463	146/19886	5.49336e-15	3.83437e-13	2.96063e-13	FLNA/KCNA5/ANKRD1/CFL2/SYNPO2/FBXO32/PGM5/DES/FERMT2/CASQ2/DMD/JPH2/ACTC1/ANK2/CRYAB/LDB3/FBXL22/ASB2/PDLIM3/MYL9/NEXN/SYNC/FLNC/PPP1R12B/ACTN2	25
CC	GO:0030018	Z disc	22/463	132/19886	4.27447e-13	2.48631e-11	1.91976e-11	FLNA/KCNA5/CFL2/SYNPO2/FBXO32/PGM5/DES/CASQ2/DMD/JPH2/ANK2/CRYAB/LDB3/FBXL22/ASB2/PDLIM3/MYL9/NEXN/SYNC/FLNC/PPP1R12B/ACTN2	22
CC	GO:0042383	sarcolemma	17/463	141/19886	3.24155e-08	1.61615e-06	1.24788e-06	ATP1A2/SYNM/BVES/CAV1/AKAP6/PGM5/DES/SGCD/DMD/ANK2/LAMA2/POPDC2/SSPN/SYNC/FLNC/SGCA/SLC2A4	17
CC	GO:0034774	secretory granule lumen	26/463	322/19886	4.25596e-08	1.73061e-06	1.33625e-06	ELANE/THBS1/CTSG/PCSK1/FGG/AZU1/SCG3/PTX3/MPO/HP/ALB/MMRN1/GRP/RETN/RNASE2/MNDA/VEGFD/SERPINA3/AHSG/F13A1/ACTN2/SERPINE1/PRTN3/TIMP3/FCN1/GIP	26
CC	GO:0044853	plasma membrane raft	15/463	112/19886	5.08248e-08	1.73061e-06	1.33625e-06	ATP1A2/KCNA5/MS4A1/BVES/CAV1/AKAP6/PTGIS/TRPC4/HTR2A/KCNMA1/MS4A4A/CR1/SORBS1/PRTN3/CHRNA3	15
CC	GO:0060205	cytoplasmic vesicle lumen	26/463	325/19886	5.12859e-08	1.73061e-06	1.33625e-06	ELANE/THBS1/CTSG/PCSK1/FGG/AZU1/SCG3/PTX3/MPO/HP/ALB/MMRN1/GRP/RETN/RNASE2/MNDA/VEGFD/SERPINA3/AHSG/F13A1/ACTN2/SERPINE1/PRTN3/TIMP3/FCN1/GIP	26
CC	GO:0031983	vesicle lumen	26/463	326/19886	5.45463e-08	1.73061e-06	1.33625e-06	ELANE/THBS1/CTSG/PCSK1/FGG/AZU1/SCG3/PTX3/MPO/HP/ALB/MMRN1/GRP/RETN/RNASE2/MNDA/VEGFD/SERPINA3/AHSG/F13A1/ACTN2/SERPINE1/PRTN3/TIMP3/FCN1/GIP	26
CC	GO:0032432	actin filament bundle	12/463	79/19886	2.74538e-07	7.98448e-06	6.16507e-06	FLNA/ACTA2/ACTL8/MYLK/SYNPO2/PGM5/FERMT2/CRYAB/LDB3/PDLIM3/MYL9/SORBS1	12
CC	GO:0005788	endoplasmic reticulum lumen	23/463	313/19886	1.34191e-06	3.60251e-05	2.78161e-05	IL6/CHGB/SPON1/THBS1/ERP27/FGG/TNC/SCG3/FBN1/COL14A1/CASQ2/VTN/ALB/COL21A1/AFP/SERPIND1/BCHE/SPARCL1/AHSG/COL8A1/APOB/GIP/CHRDL1	23
CC	GO:0098637	protein complex involved in cell-matrix adhesion	6/463	17/19886	1.53495e-06	3.62891e-05	2.80199e-05	TNC/VTN/MMRN1/TNXB/LAMA2/TNN	6
CC	GO:0043025	neuronal cell body	30/463	489/19886	1.5597e-06	3.62891e-05	2.80199e-05	ATP1A2/FLNA/TMEM100/STMN2/PCSK1/ROR2/SNAP25/KCNN3/GAP43/MAP1B/CALCA/HTR2A/PDE1A/CRYAB/DNER/TAC1/AKAP12/CHRM2/PTPRN/ADCYAP1/NEGR1/GHR/TNN/APOB/SYT4/CHRNA3/GIP/GFRA1/ASCL1/SEZ6	30
CC	GO:0043034	costamere	6/463	18/19886	2.25726e-06	4.92364e-05	3.80169e-05	SYNM/PGM5/SVIL/DMD/ANK2/FLNC	6
CC	GO:0031093	platelet alpha granule lumen	10/463	67/19886	3.21392e-06	6.598e-05	5.09452e-05	THBS1/FGG/ALB/MMRN1/VEGFD/SERPINA3/AHSG/F13A1/ACTN2/SERPINE1	10
CC	GO:0045121	membrane raft	21/463	286/19886	3.90972e-06	7.58052e-05	5.85315e-05	ATP1A2/OLR1/KCNA5/MS4A1/BVES/CAV1/AKAP6/PTGIS/DMD/TRPC4/HTR2A/KCNMA1/MS4A4A/CR1/SORBS1/PRTN3/SGCA/CHRNA3/SLC2A4/CNR1/CLIP3	21
CC	GO:0098857	membrane microdomain	21/463	287/19886	4.12906e-06	7.58443e-05	5.85618e-05	ATP1A2/OLR1/KCNA5/MS4A1/BVES/CAV1/AKAP6/PTGIS/DMD/TRPC4/HTR2A/KCNMA1/MS4A4A/CR1/SORBS1/PRTN3/SGCA/CHRNA3/SLC2A4/CNR1/CLIP3	21
CC	GO:0001725	stress fiber	10/463	70/19886	4.83078e-06	8.0283e-05	6.1989e-05	ACTA2/ACTL8/MYLK/SYNPO2/PGM5/FERMT2/LDB3/PDLIM3/MYL9/SORBS1	10
CC	GO:0097517	contractile actin filament bundle	10/463	70/19886	4.83078e-06	8.0283e-05	6.1989e-05	ACTA2/ACTL8/MYLK/SYNPO2/PGM5/FERMT2/LDB3/PDLIM3/MYL9/SORBS1	10
CC	GO:0042641	actomyosin	10/463	76/19886	1.02635e-05	0.000162816	0.000125715	ACTA2/ACTL8/MYLK/SYNPO2/PGM5/FERMT2/LDB3/PDLIM3/MYL9/SORBS1	10
CC	GO:0090665	glycoprotein complex	6/463	23/19886	1.11179e-05	0.000168703	0.000130261	FLNA/PGM5/SGCD/DMD/SSPN/SGCA	6
CC	GO:0030667	secretory granule membrane	21/463	314/19886	1.63545e-05	0.000231806	0.000178985	CD33/RAB9B/OLR1/FPR1/CAV1/FPR2/MOXD1/AZU1/KIF1A/SCG3/GLIPR1/SNAP25/MCEMP1/MGAM/NFASC/SLC18A2/CPE/P2RX1/CXCR1/CR1/SYT4	21
CC	GO:0005775	vacuolar lumen	15/463	176/19886	1.6605e-05	0.000231806	0.000178985	ELANE/CTSG/AZU1/OGN/PRELP/MPO/RETN/RNASE2/MNDA/LUM/SERPINA3/PRTN3/APOB/DCN/OMD	15
CC	GO:0005901	caveola	10/463	81/19886	1.82095e-05	0.000242351	0.000187127	ATP1A2/KCNA5/BVES/CAV1/AKAP6/PTGIS/TRPC4/HTR2A/KCNMA1/SORBS1	10
CC	GO:0098992	neuronal dense core vesicle	6/463	25/19886	1.87492e-05	0.000242351	0.000187127	KIF1A/CALCA/GRP/NPY/CHGA/SYT4	6
CC	GO:0150034	distal axon	19/463	276/19886	2.76723e-05	0.000344915	0.00026632	FLNA/SCGN/STMN2/PCSK1/SNAP25/GAP43/MAP1B/CALCA/DPYSL3/SLC18A2/PRKCB/NTS/TSHZ3/CALB2/CHRM2/PTPRN/BOC/TNN/CNR1	19
CC	GO:0016010	dystrophin-associated glycoprotein complex	5/463	18/19886	4.4644e-05	0.000535518	0.00041349	PGM5/SGCD/DMD/SSPN/SGCA	5
CC	GO:0005604	basement membrane	10/463	90/19886	4.6033e-05	0.000535518	0.00041349	ACTA2/THBS4/TNC/FBN1/VTN/LAMA2/CCDC80/HMCN1/TIMP3/COL8A1	10
CC	GO:0044306	neuron projection terminus	12/463	129/19886	4.91373e-05	0.000552487	0.000426592	SCGN/PCSK1/SCRG1/DMD/CALCA/SLC18A2/PRKCB/NTS/CALB2/CHRM2/PTPRN/TNN	12
CC	GO:0031091	platelet alpha granule	10/463	91/19886	5.06578e-05	0.000552487	0.000426592	THBS1/FGG/ALB/MMRN1/VEGFD/SERPINA3/AHSG/F13A1/ACTN2/SERPINE1	10
CC	GO:0016529	sarcoplasmic reticulum	9/463	75/19886	5.98817e-05	0.000633294	0.000488986	THBS1/THBS4/AKAP6/SGCD/CASQ2/JPH2/PLN/IRAG1/SLC2A4	9
CC	GO:0030055	cell-substrate junction	24/463	431/19886	8.11943e-05	0.000833436	0.000643521	FLNA/CAV1/SYNPO2/TNC/PGM5/SVIL/FERMT2/CNN1/DMD/NFASC/ACTC1/TNS1/FLRT2/AKAP12/NEXN/FHL1/FAP/PHLDB2/HMCN1/FLNC/ACTN2/SORBS1/DDR2/LIMS2	24
CC	GO:0031045	dense core granule	6/463	37/19886	0.000194289	0.00193734	0.00149588	KIF1A/CALCA/GRP/NPY/CHGA/SYT4	6
CC	GO:0035578	azurophil granule lumen	9/463	91/19886	0.000269317	0.00261088	0.00201594	ELANE/CTSG/AZU1/MPO/RETN/RNASE2/MNDA/SERPINA3/PRTN3	9
CC	GO:0036379	myofilament	5/463	26/19886	0.00029392	0.00277238	0.00214064	ACTL8/TPM2/LMOD1/MYOM1/TMOD1	5
CC	GO:0043679	axon terminus	10/463	113/19886	0.000310849	0.00283919	0.00219223	SCGN/PCSK1/CALCA/SLC18A2/PRKCB/NTS/CALB2/CHRM2/PTPRN/TNN	10
CC	GO:0016528	sarcoplasm	9/463	93/19886	0.000317274	0.00283919	0.00219223	THBS1/THBS4/AKAP6/SGCD/CASQ2/JPH2/PLN/IRAG1/SLC2A4	9
CC	GO:0098636	protein complex involved in cell adhesion	7/463	57/19886	0.000342878	0.00299161	0.00230992	TNC/VTN/MMRN1/TNXB/LAMA2/ITGA9/TNN	7
CC	GO:0005925	focal adhesion	22/463	421/19886	0.000385272	0.00327951	0.00253221	FLNA/CAV1/SYNPO2/TNC/PGM5/SVIL/FERMT2/CNN1/NFASC/ACTC1/TNS1/FLRT2/AKAP12/NEXN/FHL1/FAP/PHLDB2/FLNC/ACTN2/SORBS1/DDR2/LIMS2	22
CC	GO:0005884	actin filament	10/463	118/19886	0.000440215	0.00365798	0.00282444	FLNA/ACTL8/DPYSL3/ACTC1/TPM2/LMOD1/LDB3/PDLIM3/ACTN2/TMOD1	10
CC	GO:0072562	blood microparticle	11/463	144/19886	0.000563099	0.00457027	0.00352885	ACTG2/FGG/VTN/HP/ALB/ACTC1/BCHE/SERPINA3/AHSG/F13A1/HSPA7	11
CC	GO:0014704	intercalated disc	6/463	50/19886	0.00102934	0.00786994	0.00607662	ATP1A2/KCNA5/AKAP6/PGM5/DES/ANK2	6
CC	GO:0005766	primary lysosome	11/463	155/19886	0.0010373	0.00786994	0.00607662	FPR1/ELANE/CTSG/AZU1/GLIPR1/MPO/RETN/RNASE2/MNDA/SERPINA3/PRTN3	11
CC	GO:0042582	azurophil granule	11/463	155/19886	0.0010373	0.00786994	0.00607662	FPR1/ELANE/CTSG/AZU1/GLIPR1/MPO/RETN/RNASE2/MNDA/SERPINA3/PRTN3	11
CC	GO:0005865	striated muscle thin filament	4/463	22/19886	0.00152076	0.0112924	0.00871924	ACTL8/TPM2/LMOD1/TMOD1	4
CC	GO:0070820	tertiary granule	11/463	164/19886	0.00163601	0.0118952	0.00918463	CD33/OLR1/FPR1/FPR2/PTX3/SNAP25/MCEMP1/HP/MGAM/NFASC/CR1	11
CC	GO:0005614	interstitial matrix	3/463	11/19886	0.00179996	0.0128201	0.00989881	TNC/COL14A1/CCDC80	3
CC	GO:0009897	external side of plasma membrane	19/463	387/19886	0.00193693	0.0135198	0.010439	CD33/MS4A1/THBS1/FGG/TNFRSF13C/NCAM1/CLEC17A/P2RX1/CD79B/FOLR2/MS4A2/ITGA9/CXCR1/IGSF21/GHR/FCN1/GFRA1/SLC2A4/LY6G6C	19
CC	GO:0005938	cell cortex	16/463	305/19886	0.00223275	0.015279	0.0117974	FLNA/CAV1/GUCY1B1/CALD1/FERMT2/SNAP25/TRPC4/PRKCB/MYL9/AKAP12/PDZD4/PHLDB2/HMCN1/ACTN2/TMOD1/CLIP3	16
CC	GO:0005796	Golgi lumen	8/463	106/19886	0.00335396	0.0225102	0.0173808	OGN/PRELP/VTN/MMP16/LUM/CGA/DCN/OMD	8
CC	GO:0043195	terminal bouton	5/463	45/19886	0.00380054	0.0250262	0.0193235	SCGN/CALCA/SLC18A2/CALB2/TNN	5
CC	GO:0005581	collagen trimer	7/463	86/19886	0.00391832	0.025324	0.0195534	C1QTNF7/COL14A1/COL21A1/COLEC12/LUM/FCN1/COL8A1	7
CC	GO:0042581	specific granule	10/463	160/19886	0.00434823	0.0275915	0.0213042	CD33/OLR1/ELANE/FPR2/PTX3/SNAP25/MCEMP1/HP/RETN/P2RX1	10
CC	GO:0097060	synaptic membrane	18/463	393/19886	0.00519121	0.0323524	0.0249803	NRXN3/SNAP25/DMD/PTPRD/HTR2A/ANK2/CRYAB/P2RX1/KCNMA1/ADORA3/SSPN/CHRM2/GRIK5/ACTN2/IGSF21/HTR3A/CHRNA3/CNR1	18
CC	GO:0019814	immunoglobulin complex	10/463	165/19886	0.0053902	0.0324341	0.0250434	IGLV3-22/IGLV3-12/IGKV1D-17/IGLV1-51/CD79B/IGHV3-64D/IGHV3-64/IGLL1/IGLV8-61/IGKV6D-21	10
CC	GO:0042734	presynaptic membrane	10/463	165/19886	0.0053902	0.0324341	0.0250434	NRXN3/SNAP25/PTPRD/HTR2A/P2RX1/ADORA3/CHRM2/GRIK5/IGSF21/CNR1	10
CC	GO:0097440	apical dendrite	3/463	16/19886	0.00560276	0.0331418	0.0255898	FLNA/MAP1B/SEZ6	3
CC	GO:0034703	cation channel complex	11/463	193/19886	0.005698	0.0331434	0.025591	KCNMB1/KCNA5/AKAP6/ABCC9/CASQ2/TRPC1/TRPC4/KCNMA1/GRIK5/HTR3A/SCN7A	11
CC	GO:0044291	cell-cell contact zone	6/463	72/19886	0.00659913	0.0377557	0.0291523	ATP1A2/KCNA5/AKAP6/PGM5/DES/ANK2	6
CC	GO:0070821	tertiary granule membrane	6/463	73/19886	0.00705247	0.0396986	0.0306525	CD33/OLR1/FPR2/SNAP25/MCEMP1/MGAM	6
CC	GO:0098978	glutamatergic synapse	18/463	407/19886	0.00736179	0.040782	0.031489	FLNA/GUCY1B1/FILIP1/ROR2/SNAP25/PTPRD/ACTC1/HTR2A/NPTX2/GUCY1A1/P2RX1/CHRM2/SPARCL1/ACTN2/NPTX1/EPHA7/SYT4/CNR1	18
CC	GO:0032154	cleavage furrow	5/463	53/19886	0.00767405	0.0415623	0.0320915	MYLK/SVIL/PSD/HMCN1/HTR3A	5
CC	GO:0031672	A band	4/463	34/19886	0.00774082	0.0415623	0.0320915	ANK2/CRYAB/MYOM1/PPP1R12B	4
CC	GO:0090533	cation-transporting ATPase complex	3/463	19/19886	0.00920681	0.0486845	0.0375908	ATP1A2/ABCC9/PLN	3
MF	GO:0005201	extracellular matrix structural constituent	27/429	166/18496	1.45381e-15	8.63561e-13	7.34555e-13	SPON1/PRG4/THBS1/MFAP5/FGL2/FGG/TNC/OGN/FBN1/PRELP/COL14A1/VTN/MMRN1/TFPI2/TNXB/EFEMP1/COL21A1/LAMA2/DPT/CILP/ASPN/LUM/HMCN1/ABI3BP/SRPX/COL8A1/DCN	27
MF	GO:0005539	glycosaminoglycan binding	28/429	240/18496	2.20146e-12	6.53833e-10	5.56158e-10	ELANE/THBS1/THBS4/CTSG/LYVE1/AZU1/CCN4/FBN1/PRELP/MPO/VTN/TNXB/DPYSL3/RSPO1/ADAMTS8/FGF10/CCDC80/SERPIND1/GREM2/RSPO3/FGF2/SLIT2/SFRP1/EPYC/FGF7/SUSD5/APOB/DCN	28
MF	GO:0008201	heparin binding	23/429	174/18496	1.62684e-11	3.22114e-09	2.73994e-09	ELANE/THBS1/THBS4/CTSG/AZU1/CCN4/FBN1/PRELP/MPO/VTN/TNXB/RSPO1/ADAMTS8/FGF10/CCDC80/SERPIND1/GREM2/RSPO3/FGF2/SLIT2/SFRP1/FGF7/APOB	23
MF	GO:1901681	sulfur compound binding	25/429	275/18496	6.66572e-09	9.89859e-07	8.41986e-07	ELANE/THBS1/THBS4/CTSG/AZU1/CCN4/FBN1/PRELP/MPO/VTN/TNXB/DPYSL3/RSPO1/ADAMTS8/FGF10/CCDC80/SERPIND1/P2RX1/GREM2/RSPO3/FGF2/SLIT2/SFRP1/FGF7/APOB	25
MF	GO:0005178	integrin binding	15/429	154/18496	3.08117e-06	0.000366044	0.000311361	THBS1/THBS4/CCN4/FBN1/FERMT2/VTN/SFRP2/TNXB/ADAMTS8/FGF2/FAP/ITGA9/ACTN2/TNN/GFRA1	15
MF	GO:0008307	structural constituent of muscle	8/429	42/18496	4.63799e-06	0.000459161	0.000390567	SYNM/MYH11/DMD/TPM2/MYOM1/MYL9/NEXN/ACTN2	8
MF	GO:0030021	extracellular matrix structural constituent conferring compression resistance	6/429	22/18496	8.18418e-06	0.000694486	0.000590738	PRG4/OGN/PRELP/ASPN/LUM/DCN	6
MF	GO:0008528	G protein-coupled peptide receptor activity	12/429	125/18496	3.44464e-05	0.00221493	0.00188405	GLP2R/FPR1/VIPR2/MLNR/FPR2/TACR2/AGTR1/GRPR/SCTR/NPY1R/TACR1/NPR3	12
MF	GO:0003779	actin binding	25/429	438/18496	3.57905e-05	0.00221493	0.00188405	FLNA/MYH11/MYLK/CFL2/SYNPO2/CALD1/SVIL/FERMT2/CNN1/MAP1B/DMD/TPM2/CORO6/LMOD1/LDB3/TNS1/KCNMA1/PDLIM3/CAP2/TAGLN/NEXN/FLNC/ACTN2/TMOD1/SORBS1	25
MF	GO:0005179	hormone activity	12/429	126/18496	3.72884e-05	0.00221493	0.00188405	CHGB/FBN1/CALCA/NTS/CARTPT/GRP/RETN/NPY/VIP/ADCYAP1/CGA/GIP	12
MF	GO:0005184	neuropeptide hormone activity	6/429	30/18496	5.56543e-05	0.00269567	0.00229297	NTS/CARTPT/GRP/NPY/VIP/ADCYAP1	6
MF	GO:0160041	neuropeptide activity	6/429	30/18496	5.56543e-05	0.00269567	0.00229297	NTS/CARTPT/GRP/NPY/VIP/ADCYAP1	6
MF	GO:0001653	peptide receptor activity	12/429	132/18496	5.89962e-05	0.00269567	0.00229297	GLP2R/FPR1/VIPR2/MLNR/FPR2/TACR2/AGTR1/GRPR/SCTR/NPY1R/TACR1/NPR3	12
MF	GO:0038024	cargo receptor activity	8/429	64/18496	0.000111433	0.00472795	0.00402164	OLR1/PRG4/LYVE1/VTN/FOLR2/COLEC12/SSC5D/MRC1	8
MF	GO:0008179	adenylate cyclase binding	4/429	12/18496	0.000121862	0.00482572	0.00410481	ADCY5/AKAP6/CAP2/AKAP12	4
MF	GO:0030414	peptidase inhibitor activity	13/429	175/18496	0.000230268	0.00854869	0.00727162	THBS1/RECK/SERPINA6/ITIH5/PI16/TFPI2/SERPINA9/PI15/SERPIND1/SERPINA3/AHSG/SERPINE1/TIMP3	13
MF	GO:0061134	peptidase regulator activity	15/429	228/18496	0.000295808	0.0103359	0.00879182	CAV1/THBS1/RECK/SERPINA6/ITIH5/PI16/SFRP2/TFPI2/SERPINA9/PI15/SERPIND1/SERPINA3/AHSG/SERPINE1/TIMP3	15
MF	GO:0001968	fibronectin binding	5/429	29/18496	0.000491769	0.0162284	0.013804	THBS1/SFRP2/CCDC80/MYOC/SSC5D	5
MF	GO:0004181	metallocarboxypeptidase activity	5/429	31/18496	0.000677323	0.0211753	0.0180119	CPA3/CPE/CPA1/CPA2/CPXM2	5
MF	GO:0017147	Wnt-protein binding	5/429	32/18496	0.000787629	0.0224612	0.0191057	APCDD1L/RECK/ROR2/SFRP2/SFRP1	5
MF	GO:0042562	hormone binding	8/429	85/18496	0.000794082	0.0224612	0.0191057	ATP1A2/GLP2R/VIPR2/MLNR/SCTR/GHR/AR/NPR3	8
MF	GO:0005518	collagen binding	7/429	68/18496	0.000985686	0.0265891	0.022617	THBS1/COL14A1/VTN/TNXB/LUM/SPARCL1/DDR2	7
MF	GO:0036122	BMP binding	4/429	20/18496	0.00102954	0.0265891	0.022617	CHRDL2/GREM1/GREM2/CHRDL1	4
MF	GO:0061135	endopeptidase regulator activity	12/429	184/18496	0.00125499	0.0310609	0.0264208	THBS1/RECK/SERPINA6/ITIH5/SFRP2/TFPI2/SERPINA9/SERPIND1/SERPINA3/AHSG/SERPINE1/TIMP3	12
MF	GO:0001664	G protein-coupled receptor binding	16/429	291/18496	0.00132318	0.0314388	0.0267422	FLNA/FPR1/AGTR1/ZBTB16/CALCA/NTS/RSPO1/NPY/MYOC/RSPO3/TAC1/SFRP1/GNAO1/FCN1/GIP/PROK2	16
MF	GO:0070851	growth factor receptor binding	10/429	138/18496	0.0014351	0.0327865	0.0278885	IL6/MS4A1/GDNF/GREM1/EFEMP1/FGF10/FLRT2/FGF2/VEGFD/FGF7	10
MF	GO:0050840	extracellular matrix binding	6/429	55/18496	0.00166815	0.0366993	0.0312169	THBS1/VTN/SLIT2/SSC5D/SPARCL1/DCN	6
MF	GO:0004857	enzyme inhibitor activity	19/429	386/18496	0.00178677	0.037905	0.0322425	THBS1/RECK/SERPINA6/ITIH5/PI16/TFPI2/SERPINA9/PI15/SERPIND1/PPP1R14A/PLN/SLIT2/SCG5/SERPINA3/AHSG/PPP1R12B/SERPINE1/PPP1R1A/TIMP3	19
MF	GO:0030246	carbohydrate binding	15/429	273/18496	0.00186346	0.0379152	0.0322511	CD33/SIGLEC6/OLR1/PRG4/PTX3/VTN/MGAM/NPTX2/CLEC17A/COLEC12/CHI3L2/CLC/FCN1/GALNT15/MRC1	15
MF	GO:0004866	endopeptidase inhibitor activity	11/429	168/18496	0.00191491	0.0379152	0.0322511	THBS1/RECK/SERPINA6/ITIH5/TFPI2/SERPINA9/SERPIND1/SERPINA3/AHSG/SERPINE1/TIMP3	11
MF	GO:0019865	immunoglobulin binding	4/429	24/18496	0.00209854	0.0396725	0.0337459	MS4A1/FCER1A/FCGR2C/MS4A2	4
MF	GO:0005267	potassium channel activity	9/429	122/18496	0.0021673	0.0396725	0.0337459	KCNMB1/KCNA5/KCNK3/KCNE4/ABCC9/SNAP25/KCNN3/KCNMA1/GRIK5	9
MF	GO:0004875	complement receptor activity	3/429	12/18496	0.00233229	0.0396725	0.0337459	FPR1/FPR2/CR1	3
MF	GO:0015269	calcium-activated potassium channel activity	3/429	12/18496	0.00233229	0.0396725	0.0337459	KCNMB1/KCNN3/KCNMA1	3
MF	GO:0004867	serine-type endopeptidase inhibitor activity	8/429	101/18496	0.00242114	0.0396725	0.0337459	RECK/SERPINA6/ITIH5/TFPI2/SERPINA9/SERPIND1/SERPINA3/SERPINE1	8
MF	GO:0005104	fibroblast growth factor receptor binding	4/429	25/18496	0.00245303	0.0396725	0.0337459	FGF10/FLRT2/FGF2/FGF7	4
MF	GO:0042056	chemoattractant activity	5/429	41/18496	0.00247118	0.0396725	0.0337459	GDNF/FGF10/FGF2/VEGFD/FGF7	5
MF	GO:0005044	scavenger receptor activity	4/429	27/18496	0.00328126	0.0512913	0.043629	PRG4/VTN/COLEC12/SSC5D	4
MF	GO:0015079	potassium ion transmembrane transporter activity	10/429	157/18496	0.00369196	0.0558212	0.0474821	ATP1A2/KCNMB1/KCNA5/KCNK3/KCNE4/ABCC9/SNAP25/KCNN3/KCNMA1/GRIK5	10
MF	GO:0051393	alpha-actinin binding	4/429	28/18496	0.003759	0.0558212	0.0474821	KCNA5/SYNPO2/LDB3/PDLIM3	4
MF	GO:0044325	transmembrane transporter binding	9/429	133/18496	0.00387449	0.0561329	0.0477473	FLNA/CAV1/AKAP6/KCNE4/ABCC9/SNAP25/ANK2/FHL1/ACTN2	9
MF	GO:0008237	metallopeptidase activity	11/429	185/18496	0.00402973	0.056992	0.048478	PAPPA2/MMP19/CPA3/ADAMTS8/CPE/ADAMTS16/CPA1/MMP16/CPA2/CPXM2/ADAM33	11
MF	GO:0004180	carboxypeptidase activity	5/429	47/18496	0.0045166	0.0582213	0.0495237	CPA3/CPE/CPA1/CPA2/CPXM2	5
MF	GO:0005523	tropomyosin binding	3/429	15/18496	0.00458067	0.0582213	0.0495237	CALD1/LMOD1/TMOD1	3
MF	GO:0031005	filamin binding	3/429	15/18496	0.00458067	0.0582213	0.0495237	SYNPO2/HSPB7/DPYSL3	3
MF	GO:0051371	muscle alpha-actinin binding	3/429	15/18496	0.00458067	0.0582213	0.0495237	SYNPO2/LDB3/PDLIM3	3
MF	GO:0008083	growth factor activity	10/429	162/18496	0.00460674	0.0582213	0.0495237	IL6/BMP3/THBS4/GDNF/OGN/EFEMP1/FGF10/FGF2/VEGFD/FGF7	10

## Sheet: table S9
KEGG analysis of DEGs between high- and low-risk groups for MRLs in GC
category	subcategory	ID	Description	GeneRatio	BgRatio	pvalue	p.adjust	qvalue	geneID	Count
NA	NA	hsa04820	Cytoskeleton in muscle cells	28/228	232/8846	6.53554e-12	1.64042e-09	1.43782e-09	ATP1A2/MYH11/THBS1/THBS4/ACTG2/ANKRD1/SYNPO2/DES/SGCD/FBN1/DMD/ACTC1/ANK2/TPM2/LAMA2/LMOD1/MYOM1/LDB3/PDLIM3/MYL9/SSPN/FHL1/ITGA9/FLNC/ACTN2/TMOD1/SGCA/DCN	28
Environmental Information Processing	Signaling molecules and interaction	hsa04080	Neuroactive ligand-receptor interaction	32/228	368/8846	1.11387e-09	1.39791e-07	1.22526e-07	GLP2R/FPR1/PTGFR/PTGER3/VIPR2/CTSG/MLNR/FPR2/TACR2/AGTR1/GRPR/CALCA/HTR2A/NTS/GRP/P2RX1/NPY/ADORA3/TAC1/CHRM2/VIP/GRIK5/P2RY14/ADCYAP1/SCTR/NPY1R/GHR/TACR1/CGA/CHRNA3/GIP/CNR1	32
Organismal Systems	Circulatory system	hsa04270	Vascular smooth muscle contraction	17/228	134/8846	5.23655e-08	4.38125e-06	3.84014e-06	ACTA2/ADCY5/KCNMB1/MYH11/ACTG2/GUCY1B1/MYLK/CALD1/AGTR1/CALCA/PRKCB/GUCY1A1/PPP1R14A/KCNMA1/MYL9/PPP1R12B/IRAG1	17
Organismal Systems	Digestive system	hsa04972	Pancreatic secretion	12/228	106/8846	1.66849e-05	0.00104698	0.000917669	ATP1A2/ADCY5/CPA3/PNLIPRP1/TRPC1/PRKCB/KCNMA1/CPA1/CPA2/CTRB1/PNLIP/SCTR	12
Environmental Information Processing	Signal transduction	hsa04020	Calcium signaling pathway	19/228	254/8846	2.88937e-05	0.00145046	0.00127132	PTGFR/PTGER3/GDNF/MYLK/TACR2/AGTR1/CASQ2/GRPR/PRKCB/HTR2A/PDE1A/FGF10/P2RX1/PLN/FGF2/VEGFD/CHRM2/FGF7/TACR1	19
Cellular Processes	Cellular community - eukaryotes	hsa04510	Focal adhesion	16/228	203/8846	6.7395e-05	0.00243256	0.00213213	FLNA/AKT3/CAV1/THBS1/THBS4/MYLK/TNC/VTN/TNXB/PRKCB/LAMA2/MYL9/VEGFD/ITGA9/PPP1R12B/TNN	16
Environmental Information Processing	Signal transduction	hsa04024	cAMP signaling pathway	17/228	226/8846	7.1691e-05	0.00243256	0.00213213	ATP1A2/AKT3/ADCY5/BVES/PTGER3/VIPR2/POPDC2/NPY/PLN/MYL9/CHRM2/VIP/ADCYAP1/NPY1R/CGA/GIP/GLI3	17
Human Diseases	Cardiovascular disease	hsa05414	Dilated cardiomyopathy	11/228	105/8846	7.75318e-05	0.00243256	0.00213213	ADCY5/DES/SGCD/DMD/ACTC1/TPM2/LAMA2/PLN/SSPN/ITGA9/SGCA	11
Human Diseases	Cardiovascular disease	hsa05410	Hypertrophic cardiomyopathy	10/228	99/8846	0.000222431	0.00620334	0.00543719	IL6/DES/SGCD/DMD/ACTC1/TPM2/LAMA2/SSPN/ITGA9/SGCA	10
Environmental Information Processing	Signal transduction	hsa04022	cGMP-PKG signaling pathway	13/228	166/8846	0.000347232	0.00801719	0.00702702	ATP1A2/AKT3/ADCY5/KCNMB1/GUCY1B1/MYLK/AGTR1/GUCY1A1/KCNMA1/ADORA3/PLN/MYL9/IRAG1	13
Organismal Systems	Endocrine system	hsa04911	Insulin secretion	9/228	86/8846	0.000351351	0.00801719	0.00702702	ATP1A2/ADCY5/KCNMB1/SNAP25/KCNN3/PRKCB/KCNMA1/ADCYAP1/GIP	9
Organismal Systems	Endocrine system	hsa04923	Regulation of lipolysis in adipocytes	7/228	59/8846	0.000751593	0.0157208	0.0137792	AKT3/ADCY5/PTGER3/FABP4/NPY/NPY1R/CGA	7
Human Diseases	Cardiovascular disease	hsa05412	Arrhythmogenic right ventricular cardiomyopathy	8/228	86/8846	0.001622	0.031317	0.0274492	DES/SGCD/DMD/LAMA2/SSPN/ITGA9/ACTN2/SGCA	8
Organismal Systems	Endocrine system	hsa04924	Renin secretion	7/228	69/8846	0.00191251	0.0325349	0.0285166	ADCY5/GUCY1B1/AGTR1/PDE1A/GUCY1A1/KCNMA1/ADCYAP1	7
Environmental Information Processing	Signaling molecules and interaction	hsa04512	ECM-receptor interaction	8/228	89/8846	0.00202128	0.0325349	0.0285166	THBS1/THBS4/TNC/VTN/TNXB/LAMA2/ITGA9/TNN	8
Organismal Systems	Circulatory system	hsa04261	Adrenergic signaling in cardiomyocytes	11/228	154/8846	0.00207393	0.0325349	0.0285166	ATP1A2/AKT3/ADCY5/BVES/AGTR1/ACTC1/TPM2/POPDC2/PLN/PPP1R1A/SCN7A	11
Human Diseases	Cancer: overview	hsa05205	Proteoglycans in cancer	13/228	204/8846	0.00234651	0.0346455	0.0303666	FLNA/AKT3/CAV1/THBS1/VTN/PRKCB/ANK2/TWIST2/FGF2/LUM/PPP1R12B/TIMP3/DCN	13
Organismal Systems	Endocrine system	hsa04614	Renin-angiotensin system	4/228	23/8846	0.00258828	0.0360922	0.0316346	CTSG/CPA3/CMA1/AGTR1	4
Organismal Systems	Immune system	hsa04613	Neutrophil extracellular trap formation	12/228	192/8846	0.00400297	0.0528813	0.0463501	AKT3/FPR1/ELANE/AQP9/CTSG/FGG/FPR2/AZU1/MPO/TLR7/PRKCB/CR1	12

## Sheet: table S10
GSEA analysis of DEGs between high- and low-risk groups for MRLs in GC
ID	Description	setSize	enrichmentScore	NES	pvalue	p.adjust	qvalue	rank	leading_edge	core_enrichment
KEGG_RIBOSOME	KEGG_RIBOSOME	85	-0.654309	-2.49832	1.4263e-10	2.41045e-08	1.77161e-08	6910	tags=81%, list=28%, signal=59%	RPS27/FAU/RPL21/RPS23/RPL11/RPL35A/RPL27/RPS25/RPL14/RPL10/UBA52/RPL27A/RPL4/RPS8/RPS20/RPS12/RPL30/RPL24/RPL6/RPL3/RPS17/RPL34/RPS6/RPL37/RPL13A/RPS11/RPS28/RPS15A/RPS3/RPL32/RPS24/RPS16/RPS18/RPS7/RPL38/RPS29/RPLP1/MRPL13/RPL26/RPSA/RPS9/RPL28/RPL26L1/RPLP2/RPL29/RPL7/RPS26/RPLP0/RPS3A/RPL9/RPL18/RPS21/RPL7A/RPS10/RPS5/RPS19/RPL13/RPL12/RPL36/RPL23A/RPL41/RPL37A/RPL35/RPL17/RPL8/RPL18A/RPS15/RP…
KEGG_COMPLEMENT_AND_COAGULATION_CASCADES	KEGG_COMPLEMENT_AND_COAGULATION_CASCADES	57	0.694534	1.99442	1.62576e-07	1.37377e-05	1.00968e-05	4386	tags=67%, list=18%, signal=55%	FGA/F13A1/C7/SERPIND1/MASP1/FGG/SERPINE1/CR1/C3AR1/C5AR1/F7/C1S/SERPINA5/CFH/C3/F2/PROS1/CR2/C4A/A2M/F10/C1R/PLAU/C5/FGB/SERPING1/F8/C4B/C1QB/TFPI/F2R/BDKRB1/C1QC/SERPINA1/SERPINF2/C1QA/THBD/MASP2
KEGG_HEMATOPOIETIC_CELL_LINEAGE	KEGG_HEMATOPOIETIC_CELL_LINEAGE	70	0.661367	1.95728	3.3628e-07	1.89438e-05	1.39232e-05	6180	tags=69%, list=25%, signal=52%	IL6/CSF3/CR1/MS4A1/CD33/FLT3/CD22/CD1C/KIT/IL7R/IL1R1/CSF1R/CSF3R/ITGA1/CD19/CD36/CD1E/CR2/IL1A/IL11/CD37/ITGA4/CSF2/ITGA5/IL2RA/CD1B/ITGB3/CD14/CD1D/CD4/ITGAM/FCGR1A/TPO/CD2/CD38/IL11RA/CD3G/ANPEP/CD59/CD3D/CD3E/CD1A/CD34/HLA-DRA/IL6R/FCER2/IL1B/TNF
KEGG_OXIDATIVE_PHOSPHORYLATION	KEGG_OXIDATIVE_PHOSPHORYLATION	126	-0.493443	-2.06663	6.24468e-07	2.63838e-05	1.93914e-05	4931	tags=55%, list=20%, signal=44%	ATP5MC2/MT-ATP8/ATP5PB/ATP6V1E2/COX7B/NDUFA10/SDHD/NDUFB4/SDHB/ATP5F1B/NDUFS8/NDUFS5/NDUFS2/NDUFAB1/NDUFB2/COX10/ATP5PD/NDUFA6/NDUFB10/NDUFA8/NDUFA11/NDUFA1/ATP5F1A/ATP6V0E2/NDUFB3/NDUFS6/NDUFB8/NDUFB6/ATP5F1E/NDUFS3/NDUFV1/COX7A2/PPA2/NDUFC1/UQCR11/COX8C/UQCR10/NDUFB7/ATP5PO/NDUFA9/NDUFB9/ATP6V0B/UQCRQ/SDHA/NDUFA3/UQCRFS1/UQCRH/COX4I1/NDUFA2/COX5B/NDUFA4L2/COX6B1/UQCRC1/COX5A/ATP5MC3/ATP5ME/COX6…
KEGG_NEUROACTIVE_LIGAND_RECEPTOR_INTERACTION	KEGG_NEUROACTIVE_LIGAND_RECEPTOR_INTERACTION	161	0.545663	1.74672	1.46033e-06	4.93592e-05	3.62777e-05	4130	tags=47%, list=17%, signal=39%	PRSS1/CHRM2/GRIK1/CTSG/CGA/AGTR1/TACR2/MLNR/SCTR/ADRA1B/TACR1/GRPR/P2RX2/CHRNA3/HTR2A/PTGFR/ADCYAP1R1/GHR/PRSS2/GLP2R/CNR1/P2RX1/NPY1R/FPR1/P2RY14/FPR2/GRIK5/VIPR2/PTGER3/ADORA3/C3AR1/CYSLTR1/C5AR1/AVPR1A/CNR2/EDNRA/LPAR4/GLRB/FPR3/S1PR3/LEPR/PTGDR/P2RY13/F2/PTGER1/GRIN2A/NR3C1/P2RX5/LPAR1/P2RX7/GRIK3/GRID1/P2RY10/ADRB2/HRH2/S1PR1/NMUR1/CCKBR/PTH1R/ADRA1D/GLP1R/PTGIR/F2R/CYSLTR2/BDKRB1/CHRNB4/THR…
KEGG_CALCIUM_SIGNALING_PATHWAY	KEGG_CALCIUM_SIGNALING_PATHWAY	141	0.559151	1.77651	3.81607e-06	9.21309e-05	6.77138e-05	4170	tags=42%, list=17%, signal=35%	CHRM2/AGTR1/PLN/TACR2/MYLK/ADRA1B/TACR1/PLCD4/GRPR/P2RX2/HTR2A/PTGFR/ADCY2/P2RX1/TRPC1/RYR3/CACNA1A/PTGER3/PRKCB/PDE1A/CACNA1C/SLC8A2/CYSLTR1/SLC8A1/PLCG2/AVPR1A/EDNRA/ATP2B4/PDE1B/CACNA1H/RYR2/PDGFRA/PTGER1/GRIN2A/P2RX5/ADCY1/P2RX7/PDE1C/ITPR1/ADRB2/CAMK4/HRH2/CCKBR/PDGFRB/ADRA1D/F2R/ITPKB/CYSLTR2/BDKRB1/GNAL/PLCB2/PHKG1/ITPR2/BST1/CD38/CCKAR/PRKACB/EDNRB/ADCY4
KEGG_FOCAL_ADHESION	KEGG_FOCAL_ADHESION	184	0.523759	1.69507	3.55727e-06	9.21309e-05	6.77138e-05	6792	tags=49%, list=27%, signal=36%	ACTN2/VEGFD/MYLK/VTN/FLNC/TNN/THBS4/MYL9/TNXB/MAPK10/PAK3/FLNA/LAMA2/CAV1/THBS1/ITGA9/PRKCB/AKT3/TNC/ITGA8/IGF1/HGF/COL6A3/COL3A1/COL4A4/ITGA7/COL4A6/COL11A1/ITGA11/FN1/ITGA1/THBS2/PDGFRA/SHC4/COL1A2/LAMA4/COL5A2/PDGFC/PIK3CG/COL6A2/ITGA4/COL5A1/PARVA/ITGA5/IBSP/COL1A1/ITGB3/PIK3R5/ILK/PDGFRB/VEGFC/COL6A1/PARVG/CAV2/VAV1/PDGFD/VCL/PIK3CD/ACTN1/PPP1R12A/TLN1/THBS3/BCL2/RAC2/ITGB6/SHC2/MET/ITGB1/SP…
KEGG_DILATED_CARDIOMYOPATHY	KEGG_DILATED_CARDIOMYOPATHY	73	0.63698	1.88916	4.40776e-06	9.3114e-05	6.84363e-05	2401	tags=40%, list=10%, signal=36%	PLN/DES/ADCY2/ADCY5/SGCD/SGCA/ACTC1/TPM2/LAMA2/DMD/ITGA9/CACNB2/CACNA1C/ITGA8/SLC8A1/IGF1/TPM1/RYR2/ITGA7/ITGA11/ITGA1/SGCG/TGFB3/CACNA2D3/ADCY1/ITGA4/CACNA2D1/ITGA5/ITGB3
KEGG_HYPERTROPHIC_CARDIOMYOPATHY_HCM	KEGG_HYPERTROPHIC_CARDIOMYOPATHY_HCM	67	0.642401	1.8858	7.74539e-06	0.000145441	0.000106895	2401	tags=40%, list=10%, signal=37%	DES/SGCD/IL6/SGCA/ACTC1/TPM2/LAMA2/DMD/ITGA9/CACNB2/CACNA1C/ITGA8/SLC8A1/IGF1/TPM1/RYR2/ITGA7/ITGA11/ITGA1/SGCG/TGFB3/CACNA2D3/PRKAA2/ITGA4/CACNA2D1/ITGA5/ITGB3
KEGG_HUNTINGTONS_DISEASE	KEGG_HUNTINGTONS_DISEASE	170	-0.420344	-1.84105	1.85845e-05	0.000263118	0.000193385	6462	tags=61%, list=26%, signal=45%	CASP8/SDHC/HDAC2/MT-CO3/PPARG/ATP5PF/TAF4/NDUFB5/CASP3/CREB3/UQCRB/POLR2C/UQCRC2/POLR2H/COX7C/TBPL1/AP2S1/ATP5F1C/NDUFA4/HDAC1/BAX/POLR2D/ATP5MC2/MT-ATP8/ATP5PB/SLC25A5/CLTA/COX7B/NDUFA10/SDHD/NDUFB4/DNALI1/SDHB/ATP5F1B/NDUFS8/NDUFS5/CREB3L4/NDUFS2/POLR2E/NDUFAB1/NDUFB2/VDAC1/PPID/TP53/VDAC3/ATP5PD/NDUFA6/NDUFB10/NDUFA8/CREB3L1/NDUFA1/ATP5F1A/VDAC2P5/NDUFB3/NDUFS6/NDUFB8/POLR2F/NDUFB6/ATP5F1E/SOD…
KEGG_CHEMOKINE_SIGNALING_PATHWAY	KEGG_CHEMOKINE_SIGNALING_PATHWAY	174	0.510834	1.64618	1.77779e-05	0.000263118	0.000193385	7388	tags=48%, list=30%, signal=34%	CCL16/ADCY2/ADCY5/CXCR1/GNG13/PRKCB/AKT3/RASGRP2/CCL7/CCL3L3/CX3CR1/CXCL6/GNB4/ITK/CXCL12/CCL23/DOCK2/SHC4/CCL21/CCL2/GNG2/CCL13/PIK3CG/ADCY1/CCR1/CCL19/CCL11/CCR4/CXCR4/CXCL8/CCR2/CCR7/WAS/CCL4L2/HCK/PIK3R5/FGR/CCR8/GNAI1/VAV1/CCL22/CCL18/CXCL13/GNG11/CCL4/PLCB2/PIK3CD/NCF1/CXCR2/CCR5/PRKACB/ADCY4/GNGT2/PREX1/GNB3/CCL8/CCL17/GRK3/RAC2/CCL3/SHC2/ELMO1/JAK3/STAT5B/CXCL9/CXCL11/GNG7/PIK3R1/NFKBIA/R…
KEGG_CYTOKINE_CYTOKINE_RECEPTOR_INTERACTION	KEGG_CYTOKINE_CYTOKINE_RECEPTOR_INTERACTION	209	0.490826	1.60417	1.8683e-05	0.000263118	0.000193385	5406	tags=45%, list=22%, signal=36%	CCL16/VEGFD/GHR/IL6/IL24/CSF3/CXCR1/TNFRSF13C/FLT3/TNFSF8/KIT/IL7R/CCL7/HGF/INHBA/CCL3L3/CX3CR1/TNFSF18/CXCL6/IL1R1/LEPR/CSF1R/CSF3R/TNFSF4/CXCL12/PDGFRA/CCL23/TGFB3/PDGFC/CCL21/CCL2/IL10RA/CCL13/IL1A/IL11/CCR1/EDA2R/TNFRSF13B/CCL19/CCL11/CD27/CSF2/CCR4/CXCR4/CXCL8/CCR2/CCR7/CCL4L2/IL6ST/IL2RA/IL18RAP/CD40LG/PDGFRB/CCR8/VEGFC/ACVR1/TSLP/CCL22/CCL18/TPO/CXCL13/TNFSF12/OSM/IL17B/CCL4/LIFR/CXCR2/TNF…
KEGG_GLYCEROLIPID_METABOLISM	KEGG_GLYCEROLIPID_METABOLISM	45	0.671602	1.86949	2.82878e-05	0.000367741	0.00027028	38	tags=9%, list=0%, signal=9%	PNLIP/PNLIPRP1/CEL/PNLIPRP2
KEGG_DNA_REPLICATION	KEGG_DNA_REPLICATION	34	-0.69657	-2.22072	3.26569e-05	0.000387472	0.000284781	5970	tags=74%, list=24%, signal=56%	RFC3/POLA2/SSBP1/POLE/RFC4/MCM6/DNA2/POLD4/RPA3/POLE2/RFC5/POLE3/RFC2/POLD3/PRIM1/LIG1/MCM5/MCM3/FEN1/PCNA/MCM7/MCM4/MCM2/POLD2/POLD1
KEGG_ARRHYTHMOGENIC_RIGHT_VENTRICULAR_CARDIOMYOPATHY_ARVC	KEGG_ARRHYTHMOGENIC_RIGHT_VENTRICULAR_CARDIOMYOPATHY_ARVC	63	0.616322	1.78894	3.4391e-05	0.000387472	0.000284781	2557	tags=37%, list=10%, signal=33%	ACTN2/CTNNA3/DES/SGCD/SGCA/LAMA2/DMD/ITGA9/CACNB2/CACNA1C/ITGA8/SLC8A1/RYR2/ITGA7/ITGA11/ITGA1/SGCG/CACNA2D3/ITGA4/CACNA2D1/ITGA5/ITGB3/GJA1
KEGG_SPLICEOSOME	KEGG_SPLICEOSOME	125	-0.450019	-1.87972	4.78457e-05	0.000505371	0.000371434	7697	tags=54%, list=31%, signal=38%	USP39/HNRNPA3/XAB2/WBP11/SF3B2/SF3A3/PRPF40A/SART1/HNRNPU/HSPA8/DHX16/CCDC12/ISY1/DDX23/SF3B4/NCBP1/HNRNPC/SRSF1/RBMX/HNRNPK/SNRNP70/CTNNBL1/MAGOH/SNRPA1/DHX15/SNRNP200/EIF4A3/SNRNP40/MAGOHB/HNRNPM/PQBP1/LSM6/PRPF19/SNRPG/SNU13/PPIL1/PRPF31/LSM3/HNRNPA1/LSM5/PPIH/BUD31/SNRPD2/EFTUD2/SNRPF/SNRPE/SNRPD1/SNRPC/SF3B3/PHF5A/PRPF6/SNRPA/TXNL4A/PUF60/PRPF4/CHERP/U2AF2/LSM2/LSM7/LSM4/SRSF9/SF3B5/SNRPB/SF…
KEGG_VASCULAR_SMOOTH_MUSCLE_CONTRACTION	KEGG_VASCULAR_SMOOTH_MUSCLE_CONTRACTION	100	0.55643	1.70678	8.82376e-05	0.000877185	0.000644708	4170	tags=39%, list=17%, signal=33%	PLA2G1B/AGTR1/MYH11/ACTG2/MYLK/ADRA1B/KCNMA1/MYL9/ADCY2/KCNMB1/ADCY5/PPP1R12B/CALD1/GUCY1A1/ACTA2/IRAG1/PLA2G2C/PPP1R14A/GUCY1B1/PRKCB/PLA2G12B/PRKG1/CACNA1C/AVPR1A/EDNRA/ADCY1/ITPR1/PLA2G2D/ADRA1D/NPR2/PLA2G5/PTGIR/NPR1/PLCB2/ITPR2/PPP1R12A/PRKACB/GUCY1A2/ADCY4
KEGG_CELL_ADHESION_MOLECULES_CAMS	KEGG_CELL_ADHESION_MOLECULES_CAMS	123	0.529235	1.65668	0.000153017	0.00143666	0.00105591	6421	tags=53%, list=26%, signal=39%	CLDN8/NRXN3/NEGR1/NLGN1/NCAM1/CADM3/NCAM2/NFASC/ITGA9/CD22/JAM3/CNTN1/ITGA8/CNTNAP1/JAM2/SELL/VCAN/HLA-DQA2/PTPRC/CD28/CD86/PDCD1LG2/SDC2/SIGLEC1/ITGA4/VCAM1/SELE/SELP/CD80/ITGB2/NRXN2/CD40LG/PTPRM/CD4/L1CAM/ITGAM/ITGAL/PECAM1/CLDN5/NLGN2/HLA-DQA1/CD2/NLGN3/ICOS/NLGN4X/SELPLG/CLDN11/NRCAM/SPN/ITGB1/HLA-DPA1/HLA-DOB/CD6/CD34/CLDN1/HLA-DRA/HLA-DMB/CLDN14/ITGAV/ITGB8/HLA-DOA/SDC3/CDH5/ICAM3/HLA-DPB1
KEGG_OLFACTORY_TRANSDUCTION	KEGG_OLFACTORY_TRANSDUCTION	26	-0.720632	-2.08982	0.000185764	0.00158677	0.00116624	772	tags=27%, list=3%, signal=26%	OR2B6/CLCA1/CLCA4/CLCA2/CALML3/CALML5/OR8K5
KEGG_AMINOACYL_TRNA_BIOSYNTHESIS	KEGG_AMINOACYL_TRNA_BIOSYNTHESIS	40	-0.620921	-2.08363	0.000187784	0.00158677	0.00116624	7419	tags=80%, list=30%, signal=56%	MTFMT/SEPSECS/TARS1/CARS1/NARS1/CARS2/GARS1/RARS1/AARS2/WARS2/HARS2/YARS2/EPRS1/WARS1/PARS2/SARS1/MARS1/AARS1/KARS1/EARS2/LARS2/IARS1/FARSB/YARS1/SARS2/IARS2/QARS1/TARS2/DARS2/FARSA/VARS1/MARS2
KEGG_CELL_CYCLE	KEGG_CELL_CYCLE	121	-0.442043	-1.83304	0.000229616	0.00179323	0.00131797	5234	tags=43%, list=21%, signal=34%	HDAC1/CDK4/CDC26/BUB3/FZR1/CDC14B/ANAPC11/MCM6/CDKN1C/MAD2L2/TP53/E2F4/TTK/ANAPC2/CDC6/CDC25B/TFDP1/MDM2/BUB1/CCNB2/CHEK1/BUB1B/MCM5/CDC7/MCM3/ORC1/PTTG1/ORC6/CDK1/CDC25C/PCNA/CCNB1/MCM7/SKP2/CCNE2/MCM4/PLK1/CDC45/MAD2L1/MCM2/CCND1/CCNA2/E2F1/CCNE1/E2F2/ORC5/CDC25A/ESPL1/CDC20/CCNB3/PKMYT1/SFN
KEGG_PYRIMIDINE_METABOLISM	KEGG_PYRIMIDINE_METABOLISM	92	-0.460561	-1.81503	0.000233438	0.00179323	0.00131797	7341	tags=68%, list=29%, signal=49%	PNPT1/POLR2A/CTPS2/POLA1/POLR3D/UCK1/POLR1D/POLR3B/POLR3A/POLR1H/PRIM2/TXNRD2/DCK/NME3/DUT/NT5C3A/POLA2/PNP/POLR2C/UMPS/POLR2H/DHODH/ENTPD3/POLR1B/POLR2D/CMPK1/POLR1E/NUDT2/POLE/TXNRD1/CTPS1/POLR1A/CAD/POLR1C/POLD4/POLR2E/POLE2/ITPA/POLE3/POLR2F/POLR3K/NT5C/POLR3H/NT5M/POLR2J/POLR2I/ENTPD6/POLR2L/RRM1/POLR3G/POLD3/PRIM1/CANT1/TYMS/NME1/DTYMK/RRM2/UCK2/POLD2/POLD1/TK1/NME2/ENTPD8
KEGG_BASE_EXCISION_REPAIR	KEGG_BASE_EXCISION_REPAIR	34	-0.649182	-2.06965	0.00033127	0.00243412	0.00178901	6349	tags=71%, list=25%, signal=53%	POLL/POLB/HMGB1/SMUG1/PARP1/LIG3/APEX2/XRCC1/APEX1/POLE/MPG/POLD4/POLE2/POLE3/NEIL3/POLD3/LIG1/FEN1/NTHL1/UNG/PCNA/NEIL2/POLD2/POLD1
KEGG_ECM_RECEPTOR_INTERACTION	KEGG_ECM_RECEPTOR_INTERACTION	76	0.564292	1.67877	0.000454096	0.00319759	0.00235015	6734	tags=70%, list=27%, signal=51%	VTN/TNN/THBS4/TNXB/LAMA2/SV2B/THBS1/ITGA9/TNC/ITGA8/COL6A3/COL3A1/COL4A4/ITGA7/COL4A6/COL11A1/ITGA11/FN1/ITGA1/THBS2/CD36/COL1A2/LAMA4/COL5A2/COL6A2/SDC2/ITGA4/COL5A1/ITGA5/IBSP/COL1A1/ITGB3/COL6A1/SV2A/THBS3/ITGB6/ITGB1/SPP1/CHAD/COL4A2/HSPG2/LAMC1/ITGAV/VWF/ITGA10/LAMB1/ITGB8/SDC3/LAMC3/LAMB2/COL4A1/ITGB5/LAMC2
KEGG_LEUKOCYTE_TRANSENDOTHELIAL_MIGRATION	KEGG_LEUKOCYTE_TRANSENDOTHELIAL_MIGRATION	105	0.526162	1.62309	0.00068114	0.00460451	0.00338419	3888	tags=33%, list=16%, signal=28%	ACTN2/CLDN8/CTNNA3/MYL9/PRKCB/JAM3/PLCG2/JAM2/MMP2/ITK/CXCL12/CYBB/PIK3CG/ITGA4/VCAM1/RHOH/CXCR4/ITGB2/NOX1/TXK/PIK3R5/MSN/ITGAM/GNAI1/ITGAL/VAV1/THY1/VCL/PECAM1/PIK3CD/CLDN5/NCF2/ACTN1/NCF1/NCF4
KEGG_PROTEASOME	KEGG_PROTEASOME	41	-0.580387	-1.94711	0.000865504	0.00562577	0.00413479	7659	tags=83%, list=31%, signal=58%	PSMD2/PSMD13/POMP/PSMC4/PSMB1/PSMA1/PSMC1/PSMC3/PSMD7/PSMF1/PSME3/PSMD12/PSMC2/PSMD4/PSMC5/PSMA4/PSMB3/PSMA6/PSMB2/PSMB6/PSMD14/PSMB4/PSMA5/PSMB9/PSMD8/SEM1/PSME1/PSMB7/PSMB5/PSMA7/PSME2/PSMB8/PSMB10/PSMD3
KEGG_ALZHEIMERS_DISEASE	KEGG_ALZHEIMERS_DISEASE	156	-0.380189	-1.68484	0.00104911	0.00656668	0.00482634	5021	tags=48%, list=20%, signal=39%	FADD/BID/ATP5MC2/MT-ATP8/ATP5PB/COX7B/CHP1/NDUFA10/SDHD/BACE2/NDUFB4/SDHB/ATP5F1B/CAPN1/NDUFS8/NDUFS5/NDUFS2/GRIN2D/NDUFAB1/NDUFB2/ATP5PD/CASP7/NDUFA6/NDUFB10/NDUFA8/NDUFA1/ATP5F1A/NDUFB3/NDUFS6/NDUFB8/NDUFB6/ATP5F1E/NDUFS3/NDUFV1/COX7A2/NDUFC1/UQCR11/COX8C/HSD17B10/UQCR10/NDUFB7/ATP5PO/NDUFA9/PLCB3/NDUFB9/MAPK3/UQCRQ/SDHA/NDUFA3/UQCRFS1/BAD/GAPDH/UQCRH/CDK5/COX4I1/PSENEN/NDUFA2/COX5B/NDUFA4L2/CY…
KEGG_FC_EPSILON_RI_SIGNALING_PATHWAY	KEGG_FC_EPSILON_RI_SIGNALING_PATHWAY	71	0.535655	1.58811	0.00260959	0.0157508	0.0115764	3482	tags=27%, list=14%, signal=23%	PLA2G1B/MAPK10/FCER1A/MS4A2/PLA2G2C/PRKCB/AKT3/PLA2G12B/PLCG2/BTK/PIK3CG/CSF2/PLA2G2D/PIK3R5/LCP2/PLA2G5/VAV1/FCER1G/PIK3CD
KEGG_LONG_TERM_DEPRESSION	KEGG_LONG_TERM_DEPRESSION	58	0.551	1.58371	0.00277442	0.0161682	0.0118832	4134	tags=29%, list=17%, signal=25%	PLA2G1B/GNAO1/GUCY1A1/PLA2G2C/GUCY1B1/CACNA1A/PRKCB/PLA2G12B/PRKG1/IGF1/ITPR1/PLA2G2D/PLA2G5/GNAI1/PLCB2/ITPR2/GUCY1A2
KEGG_ABC_TRANSPORTERS	KEGG_ABC_TRANSPORTERS	36	0.61797	1.66373	0.00310544	0.017494	0.0128576	2052	tags=25%, list=8%, signal=23%	ABCB4/ABCA9/ABCA8/ABCA6/ABCC9/ABCA10/ABCB1/ABCA1/ABCD2
KEGG_PARKINSONS_DISEASE	KEGG_PARKINSONS_DISEASE	124	-0.363735	-1.53538	0.00503013	0.0274223	0.0201547	5695	tags=63%, list=23%, signal=49%	MT-CO3/UBE2L6/ATP5PF/NDUFB5/CASP3/UQCRB/HTRA2/UBA1/UQCRC2/COX7C/UBE2J2/ATP5F1C/NDUFA4/ATP5MC2/MT-ATP8/ATP5PB/SLC25A5/COX7B/NDUFA10/SDHD/NDUFB4/SDHB/ATP5F1B/NDUFS8/NDUFS5/NDUFS2/NDUFAB1/NDUFB2/VDAC1/PPID/VDAC3/ATP5PD/NDUFA6/NDUFB10/NDUFA8/NDUFA1/ATP5F1A/VDAC2P5/NDUFB3/NDUFS6/NDUFB8/NDUFB6/ATP5F1E/NDUFS3/NDUFV1/COX7A2/NDUFC1/UQCR11/COX8C/UQCR10/NDUFB7/ATP5PO/NDUFA9/NDUFB9/UQCRQ/VDAC2/SDHA/NDUFA3/UQ…
KEGG_TOLL_LIKE_RECEPTOR_SIGNALING_PATHWAY	KEGG_TOLL_LIKE_RECEPTOR_SIGNALING_PATHWAY	84	0.4953	1.50071	0.00685272	0.0361909	0.0265994	6180	tags=33%, list=25%, signal=25%	LBP/IL6/MAPK10/TLR7/AKT3/TLR1/TLR8/CTSK/TLR6/CD86/PIK3CG/CD80/TLR2/CXCL8/PIK3R5/CD14/TLR4/LY96/CCL4/PIK3CD/CCL3/SPP1/CXCL9/CXCL11/PIK3R1/NFKBIA/IL1B/TNF
KEGG_HOMOLOGOUS_RECOMBINATION	KEGG_HOMOLOGOUS_RECOMBINATION	26	-0.60785	-1.76276	0.00837122	0.0428708	0.0315089	6490	tags=54%, list=26%, signal=40%	MUS81/XRCC3/SSBP1/EME1/SEM1/POLD4/RPA3/XRCC2/RAD51/POLD3/RAD54B/RAD54L/POLD2/POLD1
KEGG_NUCLEOTIDE_EXCISION_REPAIR	KEGG_NUCLEOTIDE_EXCISION_REPAIR	42	-0.504405	-1.69848	0.00915973	0.0455292	0.0334628	6098	tags=45%, list=24%, signal=34%	CUL4A/RFC3/ERCC2/POLE/RFC4/RAD23B/DDB2/POLD4/RPA3/POLE2/RAD23A/RFC5/POLE3/RFC2/POLD3/LIG1/PCNA/POLD2/POLD1
KEGG_MISMATCH_REPAIR	KEGG_MISMATCH_REPAIR	22	-0.615349	-1.77396	0.0100922	0.0487307	0.0358158	5970	tags=64%, list=24%, signal=48%	RFC3/MSH2/SSBP1/RFC4/POLD4/RPA3/RFC5/RFC2/POLD3/LIG1/PCNA/EXO1/POLD2/POLD1
KEGG_ONE_CARBON_POOL_BY_FOLATE	KEGG_ONE_CARBON_POOL_BY_FOLATE	16	-0.650507	-1.73981	0.0129452	0.0607704	0.0446647	6007	tags=88%, list=24%, signal=67%	MTHFD2L/MTHFR/MTHFD1L/GART/ALDH1L1/MTHFS/MTHFD1/FTCD/DHFR/MTHFD2/TYMS/ATIC/SHMT2/SHMT1
KEGG_GRAFT_VERSUS_HOST_DISEASE	KEGG_GRAFT_VERSUS_HOST_DISEASE	32	0.580097	1.5304	0.0140315	0.0640899	0.0471044	6421	tags=53%, list=26%, signal=40%	IL6/HLA-DQA2/CD28/CD86/IL1A/CD80/HLA-DQA1/IFNG/KLRD1/HLA-DPA1/HLA-DOB/HLA-DRA/HLA-DMB/HLA-DOA/IL1B/TNF/HLA-DPB1
KEGG_PRIMARY_IMMUNODEFICIENCY	KEGG_PRIMARY_IMMUNODEFICIENCY	32	0.574267	1.51502	0.0164475	0.0719089	0.0528511	5179	tags=44%, list=21%, signal=35%	IGLL1/TNFRSF13C/IL7R/BTK/PTPRC/CD19/TNFRSF13B/CD40LG/CD4/CD79A/ICOS/CD3D/CD3E/JAK3
KEGG_ADIPOCYTOKINE_SIGNALING_PATHWAY	KEGG_ADIPOCYTOKINE_SIGNALING_PATHWAY	61	0.51086	1.48234	0.0165944	0.0719089	0.0528511	6180	tags=30%, list=25%, signal=22%	IRS4/NPY/SLC2A4/MAPK10/AKT3/LEPR/CD36/PRKAA2/ADIPOQ/RXRG/ACACB/ACSL4/POMC/SOCS3/NFKBIA/IRS1/IRS2/TNF
KEGG_LEISHMANIA_INFECTION	KEGG_LEISHMANIA_INFECTION	68	0.499698	1.47291	0.0188146	0.0757063	0.0556422	6421	tags=49%, list=26%, signal=36%	CR1/PRKCB/FCGR2C/FCGR3B/HLA-DQA2/C3/TGFB3/IL1A/ITGA4/FCGR3A/PTGS2/FCGR2A/TLR2/ITGB2/TLR4/ITGAM/FCGR1A/NCF2/NCF1/HLA-DQA1/NCF4/IFNG/TGFB1/ITGB1/HLA-DPA1/HLA-DOB/HLA-DRA/HLA-DMB/NFKBIA/HLA-DOA/IL1B/TNF/HLA-DPB1
KEGG_PPAR_SIGNALING_PATHWAY	KEGG_PPAR_SIGNALING_PATHWAY	58	0.506791	1.45664	0.0183351	0.0757063	0.0556422	5862	tags=34%, list=23%, signal=26%	APOA2/APOC3/SORBS1/OLR1/FABP4/CD36/ADIPOQ/ILK/ANGPTL4/RXRG/PLTP/LPL/SLC27A6/MMP1/ACSL4/ACOX2/FADS2/FABP2/CYP27A1/FABP3
KEGG_GAP_JUNCTION	KEGG_GAP_JUNCTION	77	0.479663	1.43059	0.0186673	0.0757063	0.0556422	4170	tags=30%, list=17%, signal=25%	HTR2A/ADCY2/ADCY5/GUCY1A1/GUCY1B1/PRKCB/PRKG1/TUBA1A/PDGFRA/PDGFC/ADCY1/LPAR1/ITPR1/TUBB6/PDGFRB/GJA1/GNAI1/PDGFD/PLCB2/ITPR2/PRKACB/GUCY1A2/ADCY4
KEGG_FC_GAMMA_R_MEDIATED_PHAGOCYTOSIS	KEGG_FC_GAMMA_R_MEDIATED_PHAGOCYTOSIS	92	0.466404	1.41847	0.021691	0.0852506	0.062657	4833	tags=29%, list=19%, signal=24%	CFL2/PRKCB/AMPH/AKT3/FCGR2C/PLCG2/PTPRC/FCGR2B/DOCK2/PIK3CG/FCGR3A/FCGR2A/WAS/HCK/PIK3R5/DNM3/FCGR1A/VAV1/GSN/PIK3CD/NCF1/WASF1/PLPP1/ASAP1/WASF3/GAB2/RAC2
KEGG_B_CELL_RECEPTOR_SIGNALING_PATHWAY	KEGG_B_CELL_RECEPTOR_SIGNALING_PATHWAY	73	0.476304	1.41263	0.0235605	0.0904938	0.0665105	8391	tags=45%, list=34%, signal=30%	CD79B/PRKCB/AKT3/CD22/PLCG2/BTK/FCGR2B/CD19/CR2/PIK3CG/NFATC4/PIK3R5/LILRB3/CD72/CD79A/VAV1/PIK3CD/RASGRP3/RAC2/CARD11/NFATC1/PIK3R1/NFKBIA/PIK3AP1/NFATC2/PIK3CA/PPP3CB/JUN/SOS1/PPP3CC/KRAS/SOS2/INPP5D
KEGG_BUTANOATE_METABOLISM	KEGG_BUTANOATE_METABOLISM	28	-0.546842	-1.63552	0.0298902	0.107725	0.0791748	5473	tags=50%, list=22%, signal=39%	AACS/ALDH9A1/ALDH2/ACSM3/PDHA1/ACAT2/HADH/L2HGDH/ALDH3A2/ACADS/BDH1/ECHS1/AKR1B10/GAD1
KEGG_NITROGEN_METABOLISM	KEGG_NITROGEN_METABOLISM	20	-0.586722	-1.6318	0.0294327	0.107725	0.0791748	858	tags=30%, list=3%, signal=29%	CA1/CA2/CA9/CTH/CPS1/CA6
KEGG_TYPE_II_DIABETES_MELLITUS	KEGG_TYPE_II_DIABETES_MELLITUS	40	0.542568	1.4872	0.029959	0.107725	0.0791748	6180	tags=40%, list=25%, signal=30%	IRS4/SLC2A2/SLC2A4/MAPK10/CACNA1A/CACNA1C/ADIPOQ/PIK3CG/PIK3R5/PIK3CD/HK3/SOCS3/PIK3R1/IRS1/IRS2/TNF
KEGG_VIRAL_MYOCARDITIS	KEGG_VIRAL_MYOCARDITIS	60	0.492083	1.42517	0.0322581	0.113575	0.0834748	6677	tags=45%, list=27%, signal=33%	MYH11/SGCD/SGCA/LAMA2/CAV1/DMD/HLA-DQA2/CD28/SGCG/CD86/CD80/ITGB2/CD40LG/ITGAL/MYH10/HLA-DQA1/RAC2/HLA-DPA1/HLA-DOB/HLA-DRA/HLA-DMB/MYH3/FYN/HLA-DOA/ABL2/HLA-DPB1/SGCB
KEGG_TYPE_I_DIABETES_MELLITUS	KEGG_TYPE_I_DIABETES_MELLITUS	37	0.529555	1.43512	0.0331695	0.114401	0.0840817	6421	tags=49%, list=26%, signal=36%	PTPRN/CPE/HLA-DQA2/CD28/CD86/IL1A/CD80/HLA-DQA1/IFNG/HLA-DPA1/HLA-DOB/LTA/HLA-DRA/HLA-DMB/HLA-DOA/IL1B/TNF/HLA-DPB1
KEGG_PRION_DISEASES	KEGG_PRION_DISEASES	31	0.567472	1.49464	0.0367015	0.124051	0.0911743	6167	tags=55%, list=25%, signal=41%	C7/IL6/NCAM1/NCAM2/IL1A/C5/C1QB/C1QC/PRNP/C1QA/PRKACB/HSPA1A/C6/LAMC1/EGR1/FYN/IL1B
KEGG_ALPHA_LINOLENIC_ACID_METABOLISM	KEGG_ALPHA_LINOLENIC_ACID_METABOLISM	17	0.61731	1.45603	0.0441919	0.14644	0.107629	2913	tags=29%, list=12%, signal=26%	PLA2G1B/PLA2G2C/PLA2G12B/PLA2G2D/PLA2G5

[truncated: 5 more sheets: table S11, table S12, table S13, table S14 , table S15]
